# Supplementary material for: Experimental priming of independent and interdependent activity does not affect culturally variable psychological processes
Source: R Soc Open Sci. 2017 May 17;4(5):161025. doi: 10.1098/rsos.161025 (PMC5451795; doi:10.1098/rsos.161025)
Supplement: File S2 [file rsos161025supp4.csv]

date	session	condition	n	score_r1	score_r2	score_r3	score_total	payout	rank	version	pt.1_categ_q1	pt.1_categ_r1	pt.1_categ_q2	pt.1_categ_r2	pt.1_categ_q3	pt.1_categ_r3	pt.1_categ_q4	pt.1_categ_r4	pt.1_categ_q5	pt.1_categ_r5	pt.1_categ_q6	pt.1_categ_r6	pt.1_categ_q7	pt.1_categ_r7	pt.1_categ_q8	pt.1_categ_r8	pt.1_categ_q9	pt.1_categ_r9	pt.1_categ_q10	pt.1_categ_r10	pt.1_sec2_pic1	pt.1_sec2_pic2	pt.1_sec2_pic3	pt.1_sec2_pic4	pt.1_sec2_pic5	pt.1_sec3_s1_sing	pt.1_sec3_s1_plur	pt.1_sec3_s2_sing	pt.1_sec3_s2_plur	pt.1_sec3_s3_sing	pt.1_sec3_s3_plur	pt.1_sec3_s4_sing	pt.1_sec3_s4_plur	pt.1_sec3_s5_sing	pt.1_sec3_s5_plur	pt.1_sec4_q1	pt.1_sec4_q2	pt.1_sec4_q3	pt.1_sec4_q4
12/03/15	21	A (solitary absolute)	1	5.5	10.5	15.5	31.5	8.8	NA	2	ind	NA	ind	NA	int	NA	ind	NA	ind	NA	ind	NA	int	NA	ind	NA	ind	NA	ind	NA	photo B	photo A	photo D	photo C	photo A	0	0	0	1	0	1	0	1	0	2	5.1	5.4	3.8	2.3
02/03/15	16	B (solitary relative)	4	1	4.5	7	12.5	6	1	2	ind	NA	ind	NA	ind	NA	ind	NA	ind	NA	ind	NA	ind	NA	ind	NA	ind	NA	ind	NA	photo A	photo B	photo D	photo C	photo C	2	0	0	1	0	2	0	2	0	1	0.8	8.8	8.9	0.6
02/03/15	16	B (solitary relative)	4	12	16.5	24	52.5	10	0.25	2	int	NA	int	NA	ind	NA	ind	NA	ind	NA	ind	NA	ind	NA	int	NA	ind	NA	ind	NA	photo A	photo B	photo B	photo C	photo D	1	0	1	0	0	0	2	0	2	0	1.7	2.8	4.9	1.1
02/03/15	16	B (solitary relative)	4	1	4.5	11.5	17	7.5	0.75	2	ind	NA	int	NA	int	NA	int	NA	int	NA	int	NA	ind	NA	ind	NA	int	NA	ind	NA	photo A	photo A	photo A	photo A	photo D	2	0	0	1	1	0	0	1	1	0	0.7	0.4	5.6	7.1
02/03/15	16	B (solitary relative)	4	3	9	12	24	8.5	0.5	2	ind	NA	int	NA	int	NA	ind	NA	ind	NA	int	NA	int	NA	int	NA	int	NA	int	NA	photo B	photo B	photo A	photo A	photo D	2	0	1	0	0	2	0	1	0	1	7.7	1.9	3.1	8.3
10/03/15	20	A (solitary absolute)	2	0.5	0.5	0.5	1.5	5.5	NA	2	int	NA	ind	NA	int	NA	ind	NA	int	NA	int	NA	ind	NA	int	NA	ind	NA	ind	NA	photo A	photo A	photo A	photo A	photo D	0	0	1	0	1	0	0	1	2	0	2.4	7.1	1.8	4.5
10/03/15	20	A (solitary absolute)	2	5	7	12.5	24.5	8	NA	2	int	NA	int	NA	ind	NA	int	NA	ind	NA	ind	NA	ind	NA	ind	NA	int	NA	ind	NA	photo A	photo D	photo B	photo D	photo D	2	0	0	1	0	0	2	0	0	1	2.4	0.7	5.4	2.6
04/03/15	18	A (solitary absolute)	1	1	1	1	3	6	NA	1	int	NA	int	NA	int	NA	ind	NA	ind	NA	ind	NA	int	NA	ind	NA	int	NA	ind	NA	photo D	photo C	photo C	photo A	photo D	1	0	0	1	0	0	3	0	1	0	1.9	1.6	4.1	0.4
09/03/15	19	A (solitary absolute)	2	6.5	7	8	21.5	7.6	NA	1	ind	NA	int	NA	int	NA	int	NA	ind	NA	int	NA	ind	NA	ind	NA	ind	NA	ind	NA	photo B	photo A	photo C	photo D	photo C	2	0	0	1	0	1	0	0	0	1	3.5	0.2	3.1	0.3
09/03/15	19	A (solitary absolute)	2	6.5	12	6.5	25	8	NA	2	ind	NA	ind	NA	ind	NA	ind	NA	ind	NA	ind	NA	ind	NA	ind	NA	ind	NA	ind	NA	photo D	photo A	photo C	photo A	photo C	2	0	2	1	0	0	0	0	0	1	5.1	4.6	0.3	4.9
03/03/15	17	B (solitary relative)	3	5	12	12	29	10	0.333333333	2	int	NA	int	NA	int	NA	int	NA	ind	NA	ind	NA	int	NA	int	NA	ind	NA	int	NA	photo D	photo C	photo A	photo D	photo C	1	0	0	1	0	0	0	1	1	1	1.7	4.9	2	4.4
03/03/15	17	B (solitary relative)	3	5	5	12.5	22.5	6	1	2	ind	NA	int	NA	int	NA	int	NA	int	NA	int	NA	int	NA	int	NA	int	NA	ind	NA	photo C	photo B	photo B	photo C	photo D	1	0	0	1	0	1	1	0	2	0	9.2	4.3	5.1	6.3
03/03/15	17	B (solitary relative)	3	6	7	11.5	24.5	8	0.666666667	1	ind	NA	int	NA	int	NA	int	NA	int	NA	ind	NA	ind	NA	ind	NA	int	NA	ind	NA	photo C	photo D	photo C	photo C	photo A	2	0	0	2	0	1	0	1	1	0	0.6	4.3	0.9	3.4
26/02/15	14	B (solitary relative)	4	1	5.5	7.5	14	6	1	1	int	NA	int	NA	int	NA	int	NA	ind	NA	int	NA	int	NA	int	NA	ind	NA	int	NA	photo D	photo D	photo A	photo C	photo B	1	0	1	0	0	1	0	1	1	1	0.2	4.6	1.7	0.3
26/02/15	14	B (solitary relative)	4	5	10.5	13	28.5	10	0.25	2	int	NA	int	NA	int	NA	ind	NA	ind	NA	int	NA	int	NA	ind	NA	ind	NA	int	NA	photo D	photo B	photo C	photo C	photo C	1	0	0	1	0	1	0	2	0	0	7.5	1.8	0.5	0.4
26/02/15	14	B (solitary relative)	4	6	5	12	23	7.5	0.75	2	int	NA	int	NA	int	NA	ind	NA	int	NA	int	NA	int	NA	int	NA	int	NA	ind	NA	photo B	photo B	photo C	photo C	photo B	1	0	1	0	0	1	0	1	0	1	7.8	5.1	2.2	6.2
26/02/15	14	B (solitary relative)	4	5.5	7	11.5	24	8.5	0.5	1	int	NA	int	NA	int	NA	int	NA	int	NA	int	NA	int	NA	int	NA	int	NA	int	NA	photo C	photo D	photo C	photo C	photo B	2	0	0	1	0	1	0	2	0	1	0.2	0.3	6.1	1
26/02/15	15	A (solitary absolute)	7	1	5.5	10	16.5	7	NA	1	int	NA	int	NA	int	NA	int	NA	int	NA	int	NA	int	NA	int	NA	ind	NA	int	NA	photo D	photo B	photo C	photo A	photo B	3	0	0	1	0	1	1	0	0	1	1.6	0.7	6.7	1.2
26/02/15	15	A (solitary absolute)	7	5	6	11.5	22.5	7.7	NA	1	int	NA	int	NA	int	NA	int	NA	int	NA	int	NA	int	NA	int	NA	int	NA	int	NA	photo D	photo D	photo C	photo C	photo A	1	0	1	0	0	1	0	2	0	0	2	3.9	4.6	2.3
26/02/15	15	A (solitary absolute)	7	7	8	14	29	8.481	NA	2	ind	NA	int	NA	int	NA	int	NA	ind	NA	int	NA	int	NA	int	NA	int	NA	int	NA	photo D	photo C	photo A	photo B	photo B	1	0	0	1	0	1	0	2	0	2	0.2	9.4	0.1	0.1
26/02/15	15	A (solitary absolute)	7	7	14	20	41	9.95	NA	1	int	NA	int	NA	int	NA	int	NA	int	NA	int	NA	int	NA	int	NA	ind	NA	int	NA	photo D	photo A	photo B	photo C	photo B	2	0	0	1	0	0	0	0	0	2	0.4	0.6	3.3	6.2
26/02/15	15	A (solitary absolute)	7	7	11.5	19	37.5	9.5	NA	2	ind	NA	ind	NA	ind	NA	ind	NA	ind	NA	ind	NA	ind	NA	ind	NA	ind	NA	ind	NA	photo B	photo A	photo A	photo C	photo C	2	0	0	1	0	1	0	1	0	1	4.5	6.7	0.4	6
26/02/15	15	A (solitary absolute)	7	6	7	18	31	8.72	NA	1	int	NA	int	NA	int	NA	int	NA	ind	NA	int	NA	ind	NA	ind	NA	ind	NA	ind	NA	photo D	photo D	photo C	photo A	photo B	1	0	0	0	2	0	1	0	1	0	1.7	5.7	0.2	0.1
26/02/15	15	A (solitary absolute)	7	1	5.5	6	12.5	6.5	NA	2	ind	NA	ind	NA	int	NA	ind	NA	int	NA	int	NA	int	NA	ind	NA	ind	NA	ind	NA	photo B	photo A	photo C	photo C	photo D	0	0	1	1	0	0	0	1	0	0	4.9	8.8	0.5	4.6
25/02/15	13	A (solitary absolute)	7	1	5	6.5	12.5	6.5	NA	2	ind	NA	ind	NA	ind	NA	ind	NA	int	NA	int	NA	int	NA	ind	NA	ind	NA	int	NA	photo B	photo B	photo C	photo C	photo C	2	0	0	1	0	0	0	1	0	1	5.8	4.4	2.4	3.9
25/02/15	13	A (solitary absolute)	7	5	6.5	7	18.5	7.25	NA	2	int	NA	int	NA	int	NA	int	NA	int	NA	int	NA	int	NA	ind	NA	int	NA	int	NA	photo B	photo B	photo A	photo D	photo C	1	0	1	0	0	0	0	1	0	1	3.7	5.4	1.5	7.6
25/02/15	13	A (solitary absolute)	7	3	4	10	17	7.05	NA	2	ind	NA	int	NA	int	NA	int	NA	int	NA	int	NA	int	NA	ind	NA	int	NA	int	NA	photo A	photo B	photo D	photo C	photo C	0	1	0	1	0	0	0	0	0	1	5.9	8.7	0.2	0.5
25/02/15	13	A (solitary absolute)	7	5	5	10	20	7.4	NA	1	int	NA	int	NA	int	NA	ind	NA	ind	NA	int	NA	int	NA	int	NA	ind	NA	int	NA	photo C	photo B	photo A	photo C	photo B	2	0	0	3	0	2	0	1	0	1	1.3	2.3	2.3	1.4
25/02/15	13	A (solitary absolute)	7	1	6	5.5	12.5	6.5	NA	2	ind	NA	int	NA	int	NA	ind	NA	int	NA	int	NA	int	NA	ind	NA	int	NA	ind	NA	photo D	photo C	photo C	photo A	photo D	1	0	0	0	1	0	0	2	0	1	7.1	2.4	0.2	4.6
25/02/15	13	A (solitary absolute)	7	3	12	12	27	8.25	NA	1	ind	NA	ind	NA	int	NA	int	NA	int	NA	ind	NA	int	NA	int	NA	ind	NA	int	NA	photo B	photo C	photo A	photo C	photo B	2	0	0	1	0	1	0	1	0	0	1.6	3.6	6.5	1.2
25/02/15	13	A (solitary absolute)	7	5	7.5	13	25.5	8.2	NA	2	int	NA	int	NA	int	NA	ind	NA	ind	NA	int	NA	int	NA	ind	NA	int	NA	int	NA	photo B	photo B	photo C	photo A	photo D	0	0	2	0	1	1	1	1	1	0	3.3	8.8	0.2	0.2
12/02/15	11	B (solitary relative)	3	5	11.5	13	29.5	10	0.333333333	1	ind	NA	int	NA	int	NA	ind	NA	ind	NA	int	NA	ind	NA	ind	NA	ind	NA	int	NA	photo A	photo A	photo B	photo D	photo D	2	0	1	0	0	1	1	1	0	0	3.1	3.6	1.7	5.5
12/02/15	11	B (solitary relative)	3	6	5.5	7	18.5	8	0.666666667	2	ind	NA	ind	NA	ind	NA	ind	NA	int	NA	ind	NA	ind	NA	ind	NA	int	NA	ind	NA	photo B	photo B	photo B	photo A	photo B	1	0	0	1	0	1	0	1	0	1	7.7	6.6	2.2	6.4
12/02/15	11	B (solitary relative)	3	1	6	5	12	6	1	1	int	NA	int	NA	ind	NA	int	NA	ind	NA	int	NA	int	NA	int	NA	int	NA	int	NA	photo D	photo C	photo B	photo B	photo C	0	1	0	0	0	0	0	0	0	1	0.3	2.5	1.8	1.3
24/02/15	12	A (solitary absolute)	6	5	6	14	25	11.25	NA	1	ind	NA	int	NA	int	NA	int	NA	ind	NA	ind	NA	int	NA	ind	NA	ind	NA	ind	NA	photo D	photo A	photo C	photo C	photo A	1	0	0	1	2	0	0	1	0	0	3	1.6	3.1	1.5
24/02/15	12	A (solitary absolute)	6	5	7	15	27	11.75	NA	2	ind	NA	int	NA	int	NA	ind	NA	ind	NA	int	NA	int	NA	int	NA	int	NA	int	NA	photo B	photo B	photo C	photo C	photo C	1	0	2	0	0	2	0	1	1	0	2.7	6.2	9.6	0.7
24/02/15	12	A (solitary absolute)	6	8	13	20	41	15.25	NA	2	ind	NA	int	NA	int	NA	ind	NA	int	NA	int	NA	int	NA	int	NA	int	NA	int	NA	photo D	photo B	photo A	photo A	photo D	2	0	1	1	0	1	0	1	0	1	8.9	4.9	0.2	2.6
24/02/15	12	A (solitary absolute)	6	6	12	15	33	13.25	NA	1	ind	NA	int	NA	ind	NA	int	NA	ind	NA	int	NA	ind	NA	ind	NA	ind	NA	int	NA	photo A	photo C	photo C	photo A	photo D	1	0	0	1	2	0	1	0	0	1	2.5	3.2	5.5	1.4
24/02/15	12	A (solitary absolute)	6	9	15	24	48	17	NA	1	ind	NA	int	NA	ind	NA	int	NA	ind	NA	int	NA	ind	NA	ind	NA	ind	NA	int	NA	photo D	photo D	photo A	photo C	photo B	2	0	0	0	0	1	0	0	0	0	2.6	0.4	0.3	0.2
24/02/15	12	A (solitary absolute)	6	6	11	18	35	13.75	NA	2	ind	NA	ind	NA	ind	NA	ind	NA	ind	NA	ind	NA	ind	NA	ind	NA	ind	NA	ind	NA	photo B	photo B	photo A	photo B	photo C	2	0	1	2	0	1	0	1	0	2	8.4	6.7	1.9	2.4
11/02/15	9	A (solitary absolute)	2	7	7.5	8	22.5	10.65	NA	1	int	NA	int	NA	int	NA	int	NA	ind	NA	int	NA	int	NA	int	NA	int	NA	int	NA	photo A	photo C	photo B	photo A	photo A	0	1	0	1	0	0	0	1	0	1	0.2	0.2	5.3	7.4
11/02/15	9	A (solitary absolute)	2	5.5	10	13.5	29	12.25	NA	2	int	NA	int	NA	int	NA	int	NA	ind	NA	int	NA	int	NA	int	NA	ind	NA	int	NA	photo D	photo B	photo D	photo A	photo D	0	1	0	1	0	1	0	2	0	1	2.8	5.1	3.6	3.5
12/02/15	10	B (solitary relative)	4	6	10.5	11	27.5	7.5	0.75	1	int	NA	int	NA	int	NA	int	NA	int	NA	int	NA	int	NA	int	NA	int	NA	int	NA	photo D	photo D	photo C	photo A	photo D	1	0	0	1	2	0	0	1	0	1	0.2	0.3	2.6	0.4
12/02/15	10	B (solitary relative)	4	5	5.5	6	16.5	6	1	2	ind	NA	ind	NA	ind	NA	ind	NA	ind	NA	ind	NA	ind	NA	ind	NA	ind	NA	ind	NA	photo B	photo B	photo C	photo D	photo A	1	0	2	0	0	2	0	1	1	0	4	6.5	2.6	7.4
12/02/15	10	B (solitary relative)	4	4.5	12	16	32.5	8.5	0.5	1	int	NA	int	NA	int	NA	int	NA	ind	NA	int	NA	ind	NA	ind	NA	ind	NA	ind	NA	photo D	photo B	photo C	photo A	photo B	2	0	0	1	1	0	0	1	0	1	2.1	1.6	2	2.5
12/02/15	10	B (solitary relative)	4	6	13	21	40	10	0.25	1	int	NA	int	NA	int	NA	int	NA	int	NA	int	NA	int	NA	int	NA	int	NA	int	NA	photo A	photo C	photo C	photo D	photo D	3	0	0	1	0	1	0	1	0	1	0.7	3.6	2.4	0.5
05/02/15	6	C (collective absolute)	6	10	15.5	30.5	56	9.7	NA	1	ind	NA	int	NA	int	NA	int	NA	int	NA	int	NA	int	NA	ind	NA	int	NA	int	NA	photo A	photo B	photo A	photo C	photo D	0	0	0	0	0	2	0	1	0	2	0.2	1.5	8.1	2.7
05/02/15	6	C (collective absolute)	6	10	15.5	30.5	56	9.7	NA	2	ind	NA	int	NA	int	NA	int	NA	int	NA	int	NA	int	NA	ind	NA	int	NA	int	NA	photo D	photo C	photo C	photo C	photo C	1	0	0	1	0	1	1	0	0	1	7.6	2.2	1.9	6.8
05/02/15	6	C (collective absolute)	6	10	15.5	30.5	56	9.7	NA	2	ind	NA	ind	NA	int	NA	ind	NA	ind	NA	int	NA	int	NA	int	NA	ind	NA	ind	NA	photo B	photo A	photo A	photo C	photo C	0	1	0	1	0	0	0	1	1	0	1.6	4.7	3.4	1.5
05/02/15	6	C (collective absolute)	6	6	11	18	35	7.9	NA	1	int	NA	int	NA	int	NA	int	NA	ind	NA	int	NA	int	NA	int	NA	int	NA	int	NA	photo A	photo D	photo A	photo A	photo C	1	0	2	0	1	0	0	1	0	1	0.2	0.2	2.5	1.7
05/02/15	6	C (collective absolute)	6	6	11	18	35	7.9	NA	1	NA	NA	NA	NA	NA	NA	NA	NA	NA	NA	NA	NA	NA	NA	NA	NA	NA	NA	NA	NA	photo D	photo D	photo C	photo A	photo A	2	0	0	1	0	1	0	1	0	1	0.3	6.9	8.5	4.8
05/02/15	6	C (collective absolute)	6	6	11	18	35	7.9	NA	2	int	NA	int	NA	int	NA	int	NA	int	NA	int	NA	int	NA	int	NA	int	NA	int	NA	photo B	photo A	photo C	photo A	photo C	2	0	0	1	0	1	1	0	0	1	5.1	2.8	3	4.7
05/02/15	7	A (solitary absolute)	2	10	11.5	13	34.5	9.14	NA	1	int	NA	int	NA	int	NA	int	NA	ind	NA	int	NA	int	NA	int	NA	ind	NA	int	NA	photo C	photo D	photo C	photo A	photo B	0	0	2	0	1	1	1	0	1	0	6.5	6.8	0.7	1.3
05/02/15	7	A (solitary absolute)	2	5	6	7	18	7.16	NA	2	int	NA	int	NA	int	NA	ind	NA	int	NA	int	NA	ind	NA	int	NA	int	NA	ind	NA	photo B	photo A	photo A	photo A	photo C	2	0	0	2	0	1	0	0	0	2	9.7	2.7	0.2	0.1
04/02/15	5	C (collective absolute)	6	9.5	18	19	46.5	8.9	NA	1	int	NA	int	NA	int	NA	int	NA	ind	NA	int	NA	int	NA	ind	NA	int	NA	ind	NA	photo D	photo D	photo C	photo C	photo B	1	0	0	1	1	0	0	1	0	1	2.1	0.2	4.8	4.1
04/02/15	5	C (collective absolute)	6	9.5	18	19	46.5	8.9	NA	2	ind	NA	int	NA	int	NA	int	NA	int	NA	int	NA	int	NA	int	NA	int	NA	ind	NA	photo D	photo B	photo C	photo A	photo A	1	0	1	0	0	0	0	1	0	1	9.6	1.2	8.5	7.1
04/02/15	5	C (collective absolute)	6	9.5	18	19	46.5	8.9	NA	1	NA	NA	NA	NA	NA	NA	NA	NA	NA	NA	NA	NA	NA	NA	NA	NA	NA	NA	NA	NA	photo D	photo D	photo C	photo A	photo D	2	0	0	1	0	1	0	1	1	0	1.6	0.5	3.1	0.7
04/02/15	5	C (collective absolute)	6	6.5	5	13	24.5	7	NA	1	int	NA	int	NA	int	NA	int	NA	int	NA	int	NA	int	NA	ind	NA	int	NA	ind	NA	photo B	photo A	photo C	photo A	photo C	2	0	0	1	0	1	0	1	0	1	0.1	0.1	3.3	2
04/02/15	5	C (collective absolute)	6	6.5	5	13	24.5	7	NA	2	int	NA	int	NA	int	NA	ind	NA	int	NA	int	NA	int	NA	int	NA	int	NA	ind	NA	photo D	photo A	photo C	photo C	photo D	2	1	0	1	0	1	0	1	0	2	7.4	3	2.7	7.4
04/02/15	5	C (collective absolute)	6	6.5	5	13	24.5	7	NA	2	int	NA	int	NA	int	NA	ind	NA	ind	NA	int	NA	int	NA	ind	NA	int	NA	ind	NA	photo D	photo C	photo D	photo C	photo D	1	0	1	0	3	0	2	0	0	1	4.3	5.8	0.5	1.6
10/02/15	8	C (collective absolute)	10	13	24	21.5	58.5	8	NA	2	ind	NA	ind	NA	int	NA	int	NA	ind	NA	int	NA	int	NA	int	NA	int	NA	ind	NA	photo C	photo B	photo A	photo A	photo D	1	0	0	0	0	0	0	0	1	0	7	7.2	0.2	3.2
10/02/15	8	C (collective absolute)	10	13	24	21.5	58.5	8	NA	1	ind	NA	int	NA	int	NA	ind	NA	int	NA	int	NA	int	NA	int	NA	int	NA	int	NA	photo B	photo C	photo C	photo A	photo D	1	0	0	0	2	0	1	0	1	0	0.2	2.3	1.5	0.6
10/02/15	8	C (collective absolute)	10	13	24	21.5	58.5	8	NA	2	int	NA	int	NA	int	NA	ind	NA	int	NA	int	NA	int	NA	int	NA	int	NA	int	NA	photo D	photo A	photo D	photo C	photo C	1	0	0	1	0	1	1	0	1	0	4.9	3.6	0.2	0.2
10/02/15	8	C (collective absolute)	10	13	24	21.5	58.5	8	NA	2	int	NA	ind	NA	ind	NA	ind	NA	ind	NA	ind	NA	ind	NA	ind	NA	ind	NA	ind	NA	photo B	photo C	photo C	photo A	photo C	2	0	0	1	0	1	0	1	0	1	7.2	2.9	4.2	6.2
10/02/15	8	C (collective absolute)	10	13	24	21.5	58.5	8	NA	2	ind	NA	int	NA	int	NA	ind	NA	ind	NA	int	NA	ind	NA	ind	NA	ind	NA	ind	NA	photo D	photo B	photo C	photo C	photo D	1	0	2	0	0	1	1	1	1	1	7.9	1	6.4	9.6
10/02/15	8	C (collective absolute)	10	7.5	31.5	34.5	73.5	8.7	NA	1	ind	NA	int	NA	int	NA	int	NA	int	NA	int	NA	int	NA	ind	NA	int	NA	int	NA	photo A	photo D	photo C	photo D	photo D	2	0	0	2	0	1	0	1	0	1	0.1	0.1	6.4	0.1
10/02/15	8	C (collective absolute)	10	7.5	31.5	34.5	73.5	8.7	NA	2	int	NA	int	NA	int	NA	ind	NA	ind	NA	int	NA	int	NA	int	NA	int	NA	int	NA	photo D	photo B	photo C	photo C	photo A	1	0	2	0	0	1	0	2	0	1	6.5	5	1.7	3.7
10/02/15	8	C (collective absolute)	10	7.5	31.5	34.5	73.5	8.7	NA	1	ind	NA	int	NA	int	NA	ind	NA	int	NA	int	NA	int	NA	ind	NA	int	NA	int	NA	photo D	photo D	photo C	photo C	photo A	1	0	1	1	2	0	0	1	1	0	2.5	1.3	6.9	1.3
10/02/15	8	C (collective absolute)	10	7.5	31.5	34.5	73.5	8.7	NA	1	NA	NA	NA	NA	NA	NA	NA	NA	NA	NA	NA	NA	NA	NA	NA	NA	NA	NA	NA	NA	photo C	photo D	photo C	photo B	photo D	2	0	0	1	0	1	1	0	2	0	4.7	2.7	1.8	1.5
10/02/15	8	C (collective absolute)	10	7.5	31.5	34.5	73.5	8.7	NA	2	ind	NA	int	NA	int	NA	ind	NA	int	NA	int	NA	int	NA	ind	NA	ind	NA	int	NA	photo D	photo C	photo C	photo C	photo C	1	0	1	0	1	0	0	1	1	0	8.7	8.2	6.2	8.8
03/02/15	4	C (collective absolute)	6	1.5	8	7	16.5	6.4	NA	1	ind	NA	int	NA	int	NA	ind	NA	ind	NA	int	NA	ind	NA	ind	NA	ind	NA	int	NA	photo A	photo C	photo C	photo A	photo D	0	1	2	0	0	1	2	0	1	0	2.5	0.2	7	3.6
03/02/15	4	C (collective absolute)	6	1.5	8	7	16.5	6.4	NA	1	int	NA	int	NA	int	NA	int	NA	ind	NA	ind	NA	int	NA	int	NA	int	NA	ind	NA	photo A	photo B	photo C	photo D	photo B	2	0	1	0	0	1	1	0	0	1	1.5	2.3	7.9	0.4
03/02/15	4	C (collective absolute)	6	1.5	8	7	16.5	6.4	NA	1	ind	NA	int	NA	int	NA	ind	NA	ind	NA	int	NA	int	NA	ind	NA	ind	NA	int	NA	photo A	photo D	photo A	photo A	photo A	2	0	0	1	0	1	0	1	0	1	2	1.2	4.1	0.3
03/02/15	4	C (collective absolute)	6	1.5	11	18	30.5	7.55	NA	1	int	NA	int	NA	int	NA	int	NA	int	NA	int	NA	int	NA	int	NA	int	NA	int	NA	photo A	photo A	photo C	photo D	photo C	2	0	0	1	0	1	0	0	1	1	1	0.2	1.3	0.4
03/02/15	4	C (collective absolute)	6	1.5	11	18	30.5	7.55	NA	1	ind	NA	int	NA	int	NA	int	NA	ind	NA	int	NA	int	NA	ind	NA	int	NA	int	NA	photo A	photo D	photo C	photo A	photo D	1	0	2	0	1	1	0	1	0	1	0.6	2	5.2	3.7
03/02/15	4	C (collective absolute)	6	1.5	11	18	30.5	7.55	NA	1	int	NA	int	NA	ind	NA	int	NA	int	NA	int	NA	int	NA	int	NA	int	NA	int	NA	photo D	photo C	photo B	photo D	photo D	1	0	0	1	0	1	0	1	0	0	0.7	0.3	6.2	0.5
03/02/15	3	D (group relative)	12	7.5	15.5	24.5	47.5	8	0.666666667	2	int	NA	int	NA	int	NA	int	NA	ind	NA	int	NA	int	NA	int	NA	int	NA	int	NA	photo D	photo A	photo C	photo C	photo C	1	0	0	0	1	0	1	0	2	0	2.4	6.7	5.2	4.8
03/02/15	3	D (group relative)	12	7.5	15.5	24.5	47.5	8	0.666666667	1	ind	NA	int	NA	int	NA	int	NA	int	NA	int	NA	int	NA	ind	NA	ind	NA	int	NA	photo A	photo C	photo C	photo A	photo D	2	0	1	0	0	1	0	1	0	1	0.3	0.1	0.6	0.1
03/02/15	3	D (group relative)	12	7.5	15.5	24.5	47.5	8	0.666666667	1	ind	NA	ind	NA	ind	NA	ind	NA	ind	NA	ind	NA	ind	NA	ind	NA	ind	NA	ind	NA	photo D	photo A	photo C	photo C	photo B	1	0	0	1	0	1	0	0	0	1	2.6	0.2	9.1	2
03/02/15	3	D (group relative)	12	7.5	15.5	24.5	47.5	8	0.666666667	2	ind	NA	ind	NA	int	NA	int	NA	ind	NA	ind	NA	ind	NA	ind	NA	ind	NA	ind	NA	photo D	photo C	photo A	photo B	photo A	0	0	1	1	0	1	0	1	0	1	9.5	1.6	0.5	2.8
03/02/15	3	D (group relative)	12	4	16	22.5	42.5	6	1	1	int	NA	int	NA	int	NA	int	NA	int	NA	int	NA	int	NA	int	NA	ind	NA	ind	NA	photo C	photo A	photo A	photo A	photo D	0	0	1	1	0	0	2	0	1	0	1.3	0.6	3.4	0.2
03/02/15	3	D (group relative)	12	4	16	22.5	42.5	6	1	1	ind	NA	int	NA	int	NA	int	NA	ind	NA	int	NA	int	NA	ind	NA	int	NA	ind	NA	photo A	photo C	photo C	photo A	photo D	1	0	0	0	0	1	0	0	0	1	0.2	3.1	2.6	1.4
03/02/15	3	D (group relative)	12	4	16	22.5	42.5	6	1	2	int	NA	int	NA	int	NA	int	NA	int	NA	int	NA	int	NA	int	NA	int	NA	int	NA	photo B	photo B	photo C	photo C	photo C	2	0	0	1	0	1	0	1	0	2	7.5	9.4	0.8	6.7
03/02/15	3	D (group relative)	12	4	16	22.5	42.5	6	1	2	ind	NA	int	NA	int	NA	ind	NA	ind	NA	int	NA	int	NA	int	NA	int	NA	int	NA	photo D	photo A	photo C	photo A	photo C	0	0	2	0	0	1	0	1	0	2	0.5	6.5	6	8.8
03/02/15	3	D (group relative)	12	16.5	24.5	32	73	10	0.333333333	2	int	NA	int	NA	int	NA	ind	NA	int	NA	int	NA	int	NA	int	NA	int	NA	int	NA	photo D	photo B	photo C	photo D	photo A	1	0	2	0	0	1	2	0	2	0	2.6	6.7	0.2	3.1
03/02/15	3	D (group relative)	12	16.5	24.5	32	73	10	0.333333333	2	int	NA	ind	NA	int	NA	ind	NA	int	NA	int	NA	int	NA	int	NA	ind	NA	int	NA	photo D	photo D	photo A	photo D	photo A	0	0	2	0	0	2	1	0	0	2	9.7	3.9	3.9	0.8
03/02/15	3	D (group relative)	12	16.5	24.5	32	73	10	0.333333333	2	int	NA	int	NA	int	NA	int	NA	int	NA	int	NA	int	NA	ind	NA	ind	NA	ind	NA	photo D	photo B	photo A	photo C	photo C	1	0	0	2	0	1	0	0	0	0	7.2	1.1	2.1	9.2
03/02/15	3	D (group relative)	12	16.5	24.5	32	73	10	0.333333333	2	int	NA	int	NA	int	NA	ind	NA	ind	NA	int	NA	int	NA	int	NA	int	NA	int	NA	photo B	photo B	photo A	photo A	photo C	1	0	0	1	0	1	0	0	2	0	9.5	3.2	1.6	2.4
29/01/15	2	C (collective absolute)	10	9.5	8	15.5	33	7	NA	2	int	NA	int	NA	int	NA	int	NA	int	NA	ind	NA	int	NA	ind	NA	ind	NA	ind	NA	photo D	photo C	photo A	photo A	photo C	0	1	0	1	0	0	0	1	0	1	3.1	1.9	6.2	6.9
29/01/15	2	C (collective absolute)	10	9.5	8	15.5	33	7	NA	2	int	NA	int	NA	int	NA	int	NA	int	NA	int	NA	int	NA	int	NA	int	NA	int	NA	photo C	photo A	photo D	photo C	photo C	0	0	2	0	0	1	0	0	2	1	2.5	4.2	7.2	9.5
29/01/15	2	C (collective absolute)	10	9.5	8	15.5	33	7	NA	1	ind	NA	int	NA	int	NA	int	NA	ind	NA	ind	NA	int	NA	int	NA	ind	NA	ind	NA	photo D	photo B	photo A	photo C	photo B	2	0	0	1	1	0	0	0	1	0	0.2	0.3	5.6	2.6
29/01/15	2	C (collective absolute)	10	9.5	8	15.5	33	7	NA	1	ind	NA	int	NA	int	NA	ind	NA	ind	NA	ind	NA	int	NA	ind	NA	ind	NA	ind	NA	photo C	photo C	photo D	photo D	photo D	1	0	1	0	1	1	0	1	0	2	8.4	0.6	3.9	2.7
29/01/15	2	C (collective absolute)	10	5.5	4.5	5.5	15.5	6	NA	1	ind	NA	int	NA	int	NA	int	NA	ind	NA	int	NA	int	NA	int	NA	int	NA	int	NA	photo D	photo D	photo B	photo A	photo B	2	0	0	0	0	1	0	0	1	0	2	0.2	2.9	0.5
29/01/15	2	C (collective absolute)	10	5.5	4.5	5.5	15.5	6	NA	1	int	NA	int	NA	int	NA	int	NA	int	NA	int	NA	int	NA	int	NA	ind	NA	int	NA	photo A	photo C	photo B	photo B	photo D	1	1	0	1	1	1	1	1	0	2	3	0.8	4	3
29/01/15	2	C (collective absolute)	10	5.5	4.5	5.5	15.5	6	NA	2	int	NA	int	NA	int	NA	ind	NA	int	NA	int	NA	int	NA	int	NA	NA	NA	int	NA	photo D	photo C	photo C	photo A	photo A	2	0	0	2	0	1	0	1	0	1	4.7	4.9	0.1	0.2
29/01/15	2	C (collective absolute)	10	3	8	8.5	19.5	6.6	NA	1	int	NA	int	NA	int	NA	int	NA	ind	NA	int	NA	int	NA	int	NA	ind	NA	ind	NA	photo B	photo D	photo C	photo C	photo D	2	0	0	1	0	0	0	1	0	1	0.3	0.5	3.6	5.3
29/01/15	2	C (collective absolute)	10	3	8	8.5	19.5	6.6	NA	2	ind	NA	int	NA	int	NA	int	NA	ind	NA	int	NA	int	NA	int	NA	int	NA	int	NA	photo B	photo A	photo C	photo C	photo C	1	0	0	1	0	1	1	0	2	0	6.3	4.7	6.6	7.8
29/01/15	2	C (collective absolute)	10	3	8	8.5	19.5	6.6	NA	1	int	NA	int	NA	int	NA	int	NA	ind	NA	int	NA	ind	NA	ind	NA	ind	NA	int	NA	photo D	photo C	photo C	photo D	photo D	1	0	0	1	0	1	0	0	0	1	3.7	3.7	3.7	4.6
29/01/15	1	D (group relative)	15	8	12.5	7	27.5	7.5	0.6	2	ind	NA	ind	NA	int	NA	ind	NA	int	NA	ind	NA	int	NA	ind	NA	int	NA	int	NA	photo D	photo B	photo A	photo B	photo C	0	0	0	0	0	1	0	1	0	1	4.8	3.8	1.9	5.2
29/01/15	1	D (group relative)	15	8	12.5	7	27.5	7.5	0.6	2	ind	Analytic or categorical	int	NA	ind	Analytic or categorical	ind	NA	ind	Analytic or categorical	ind	Analytic or categorical	ind	Analytic or categorical	ind	Analytic or categorical	ind	Analytic or categorical	ind	Analytic or categorical	photo C	photo C	photo B	photo C	photo C	2	0	0	2	0	1	0	0	1	0	5.1	2.3	0.3	4.7
29/01/15	1	D (group relative)	15	8	12.5	7	27.5	7.5	0.6	2	ind	Analytic or categorical	int	NA	int	NA	ind	Analytic or categorical	int	NA	ind	Analytic or categorical	int	NA	ind	Analytic or categorical	ind	Analytic or categorical	int	NA	photo D	photo A	photo D	photo A	photo C	2	0	0	1	0	0	0	1	0	1	8.2	8.1	0.5	5.2
29/01/15	1	D (group relative)	15	4.5	9	14	27.5	7.5	0.6	2	int	NA	int	NA	int	NA	int	NA	int	NA	int	NA	int	NA	int	NA	int	NA	int	NA	photo B	photo A	photo D	photo C	photo C	2	0	1	1	0	0	0	0	2	0	6	3.4	6	6
29/01/15	1	D (group relative)	15	4.5	9	14	27.5	7.5	0.6	2	int	NA	int	NA	int	NA	int	NA	int	NA	int	NA	int	NA	ind	NA	int	NA	int	NA	photo C	photo C	photo C	photo A	photo A	1	0	0	0	2	0	0	0	0	1	5.9	1.8	7.2	7
29/01/15	1	D (group relative)	15	4.5	9	14	27.5	7.5	0.6	2	int	NA	ind	NA	int	NA	int	NA	int	NA	ind	NA	ind	NA	ind	NA	ind	NA	ind	NA	photo D	photo C	photo C	photo A	photo D	2	0	0	1	1	0	0	1	0	1	5.8	2.1	1.4	1.5
29/01/15	1	D (group relative)	15	4	13.5	12.5	30	9	0.4	2	int	NA	int	NA	int	NA	ind	NA	int	NA	int	NA	int	NA	int	NA	int	NA	int	NA	photo D	photo B	photo A	photo A	photo D	0	0	0	0	1	0	0	0	0	0	9.3	3.2	2.1	4.7
29/01/15	1	D (group relative)	15	4	13.5	12.5	30	9	0.4	2	ind	NA	ind	NA	ind	NA	ind	NA	ind	NA	ind	NA	ind	NA	ind	NA	ind	NA	ind	NA	photo D	photo B	photo A	photo D	photo A	2	0	0	1	0	0	0	0	1	0	4.9	6.9	3.6	4.9
29/01/15	1	D (group relative)	15	4	13.5	12.5	30	9	0.4	2	int	NA	int	NA	int	NA	ind	NA	ind	NA	ind	NA	int	NA	ind	NA	int	NA	ind	NA	photo B	photo A	photo C	photo C	photo C	2	0	0	1	0	0	1	0	1	0	9.8	6.5	2.3	6.3
29/01/15	1	D (group relative)	15	9	11.5	17.5	38	10	0.2	1	int	NA	int	NA	int	NA	int	NA	int	NA	ind	NA	int	NA	int	NA	ind	NA	int	NA	photo D	photo D	photo C	photo A	photo D	2	0	1	0	0	1	0	2	0	1	1.5	1	1.6	4.5
29/01/15	1	D (group relative)	15	9	11.5	17.5	38	10	0.2	1	int	NA	int	NA	int	NA	int	NA	ind	NA	int	NA	int	NA	int	NA	ind	NA	ind	NA	photo A	photo C	photo A	photo A	photo A	1	0	0	0	0	1	1	0	3	0	3.4	0.3	1.2	0.2
29/01/15	1	D (group relative)	15	9	11.5	17.5	38	10	0.2	1	int	NA	int	NA	int	NA	int	NA	int	NA	int	NA	int	NA	int	NA	int	NA	int	NA	photo C	photo B	photo A	photo C	photo A	2	0	0	1	0	0	1	0	0	1	3.2	0.2	6.5	3
29/01/15	1	D (group relative)	15	2.5	3.5	7.5	13.5	6	1	1	int	NA	int	NA	int	NA	ind	NA	ind	NA	int	NA	int	NA	int	NA	ind	NA	ind	NA	photo D	photo A	photo A	photo C	photo B	2	0	0	1	0	2	0	1	0	2	1.5	2.4	2.1	0.9
29/01/15	1	D (group relative)	15	2.5	3.5	7.5	13.5	6	1	2	int	NA	int	NA	int	NA	ind	NA	int	NA	int	NA	ind	NA	ind	NA	int	NA	int	NA	photo B	photo C	photo A	photo B	photo A	0	0	0	0	0	0	0	0	0	0	NA	3.1	4.7	3.8
29/01/15	1	D (group relative)	15	2.5	3.5	7.5	13.5	6	1	1	int	NA	int	NA	int	NA	ind	NA	ind	NA	int	NA	int	NA	int	NA	ind	NA	ind	NA	photo D	photo C	photo C	photo C	photo C	0	1	0	1	0	1	0	3	0	0	2.5	3.4	1.3	3.9
03/11/15	22	D (group relative)	14	9.5	16.5	26	52	8.5	0.5	2	int	NA	int	NA	int	NA	ind	NA	ind	NA	int	NA	int	NA	int	NA	int	NA	int	NA	photo A	photo A	photo D	photo C	photo C	0	1	0	0	0	0	0	0	0	1	9.3	9.1	0.4	6.2
03/11/15	22	D (group relative)	14	9.5	16.5	26	52	8.5	0.5	2	ind	NA	int	NA	int	NA	ind	NA	int	NA	int	NA	int	NA	int	NA	int	NA	ind	NA	photo D	photo B	photo C	photo A	photo C	1	0	0	1	0	1	0	1	1	0	1.4	3.2	0.9	4.4
03/11/15	22	D (group relative)	14	9.5	16.5	26	52	8.5	0.5	1	int	NA	int	NA	int	NA	int	NA	ind	NA	int	NA	int	NA	ind	NA	int	NA	ind	NA	photo A	photo D	photo A	photo A	photo A	1	0	0	1	0	1	0	1	0	1	1.8	0.6	3	3
03/11/15	22	D (group relative)	14	9.5	16.5	26	52	8.5	0.5	1	int	NA	int	NA	int	NA	int	NA	ind	NA	int	NA	int	NA	int	NA	ind	NA	int	NA	photo A	photo B	photo C	photo A	photo C	1	0	1	0	1	1	0	1	1	1	7.5	0.3	3.8	0.4
03/11/15	22	D (group relative)	14	11.5	29	27.5	68	10	0.25	2	int	NA	int	NA	int	NA	ind	NA	int	NA	int	NA	int	NA	int	NA	ind	NA	int	NA	photo B	photo A	photo D	photo A	photo C	2	0	0	0	0	1	0	0	0	1	6.9	5.8	1.2	2.5
03/11/15	22	D (group relative)	14	11.5	29	27.5	68	10	0.25	2	ind	NA	int	NA	int	NA	int	NA	ind	NA	int	NA	int	NA	int	NA	ind	NA	int	NA	photo B	photo B	photo D	photo C	photo C	0	0	1	1	0	1	0	1	0	1	2.2	2.9	0.3	3.5
03/11/15	22	D (group relative)	14	11.5	29	27.5	68	10	0.25	1	ind	NA	int	NA	int	NA	int	NA	ind	NA	ind	NA	int	NA	ind	NA	ind	NA	ind	NA	photo A	photo D	photo A	photo C	photo A	1	0	1	0	1	0	0	0	0	0	2.7	2.7	2.6	4.3
03/11/15	22	D (group relative)	14	11.5	29	27.5	68	10	0.25	1	int	NA	int	NA	int	NA	int	NA	ind	NA	ind	NA	int	NA	int	NA	ind	NA	int	NA	photo C	photo D	photo B	photo A	photo D	1	0	0	0	0	1	0	1	0	1	4.9	0.4	7.8	1.1
03/11/15	22	D (group relative)	14	5	22	21.5	48.5	7.5	0.75	2	ind	NA	ind	NA	int	NA	ind	NA	ind	NA	int	NA	ind	NA	ind	NA	ind	NA	ind	NA	photo B	photo A	photo D	photo C	photo C	2	0	0	1	0	1	1	1	0	2	0.2	2.6	0.2	6.6
03/11/15	22	D (group relative)	14	5	22	21.5	48.5	7.5	0.75	1	int	NA	int	NA	int	NA	int	NA	int	NA	int	NA	int	NA	NA	NA	int	NA	int	NA	photo A	photo B	photo A	photo A	photo C	1	0	0	2	0	1	0	1	0	1	0.4	2.8	2.3	0.2
03/11/15	22	D (group relative)	14	5	22	21.5	48.5	7.5	0.75	1	int	NA	ind	NA	int	NA	int	NA	int	NA	int	NA	int	NA	int	NA	int	NA	int	NA	photo C	photo B	photo A	photo C	photo C	2	0	0	1	0	2	0	2	0	2	0.4	0.9	0.7	0.7
03/11/15	22	D (group relative)	14	5	22	21.5	48.5	7.5	1	1	int	NA	int	NA	int	NA	int	NA	ind	NA	int	NA	int	NA	int	NA	ind	NA	int	NA	photo B	photo A	photo D	photo B	photo D	2	0	0	1	0	1	2	0	0	0	1.6	1.8	7.1	0.6
03/11/15	22	D (group relative)	14	5	22	21.5	48.5	7.5	1	2	int	NA	int	NA	int	NA	int	NA	int	NA	int	NA	int	NA	ind	NA	int	NA	int	NA	photo A	photo A	photo C	photo A	photo C	2	0	0	1	0	1	0	0	0	1	0.6	4.6	6	1.2
03/11/15	22	D (group relative)	14	5	22	21.5	48.5	7.5	1	2	int	NA	int	NA	int	NA	ind	NA	int	NA	int	NA	ind	NA	int	NA	int	NA	int	NA	photo B	photo A	photo A	photo C	photo C	0	1	0	1	0	1	0	1	0	2	6.9	7.3	6.6	5.9
06/11/15	23	B (solitary relative)	8	0.5	3.5	0.5	4.5	6.5	1	2	int	NA	int	NA	int	NA	ind	NA	ind	NA	int	NA	int	NA	int	NA	int	NA	int	NA	photo B	photo B	photo A	photo A	photo C	1	0	0	1	0	0	0	0	0	0	9.4	7.2	1.9	5.1
06/11/15	23	B (solitary relative)	8	5.5	9.5	12	27	8	0.625	1	int	Holistic or relationship	int	Holistic or relationship	int	Holistic or relationship	int	Holistic or relationship	ind	Analytic or categorical	ind	Analytic or categorical	int	Holistic or relationship	ind	Analytic or categorical	ind	Holistic or relationship	ind	Analytic or categorical	photo A	NA	photo A	photo A	photo B	2	0	0	1	0	2	0	1	1	1	1.3	0.5	4.2	1.1
06/11/15	23	B (solitary relative)	8	12.5	15	12	39.5	10	0.125	1	ind	NA	int	NA	int	NA	ind	NA	int	NA	int	NA	int	NA	int	NA	ind	NA	int	NA	photo C	photo D	photo C	photo C	photo A	2	0	0	1	0	1	0	1	2	0	4.9	4.8	5	0.7
06/11/15	23	B (solitary relative)	8	5.5	14	13.5	33	8.5	0.5	1	ind	Analytic or categorical	int	Holistic or relationship	int	Holistic or relationship	int	Neither	ind	Analytic or categorical	int	Holistic or relationship	int	Holistic or relationship	int	Holistic or relationship	ind	Analytic or categorical	ind	Analytic or categorical	photo C	photo B	photo C	photo C	photo B	2	0	0	1	0	2	0	1	0	1	1.4	0.1	2.1	2.3
06/11/15	23	B (solitary relative)	8	10	18	7	35	9.5	0.25	1	int	NA	int	NA	int	NA	int	NA	ind	NA	ind	NA	int	NA	int	NA	int	NA	int	NA	photo C	photo B	photo C	photo A	photo B	0	0	0	0	0	1	1	0	4	0	0	2.8	9.5	0
06/11/15	23	B (solitary relative)	8	5.5	9	12	26.5	7.5	0.75	2	int	Holistic or relationship	int	Holistic or relationship	int	Holistic or relationship	int	Holistic or relationship	int	Holistic or relationship	int	Holistic or relationship	int	Holistic or relationship	ind	Holistic or relationship	int	NA	int	NA	photo D	photo A	photo D	photo C	photo C	2	0	0	1	0	1	0	0	0	2	6.2	6.9	2.4	5.6
06/11/15	23	B (solitary relative)	8	5	6.5	6.5	18	7	0.875	2	int	NA	int	NA	int	NA	int	NA	ind	NA	int	NA	int	NA	int	NA	ind	NA	int	NA	photo D	photo B	photo D	photo A	photo C	0	0	0	1	0	2	0	2	0	1	2.6	7.6	9.3	8.8
06/11/15	23	B (solitary relative)	8	12	6.5	12.5	31	9	0.375	1	int	Holistic or relationship	int	Holistic or relationship	int	Holistic or relationship	int	Holistic or relationship	int	Holistic or relationship	int	Holistic or relationship	int	Holistic or relationship	int	Holistic or relationship	ind	Analytic or categorical	int	Holistic or relationship	photo D	photo D	photo A	photo C	photo A	2	0	0	1	0	1	0	1	0	2	2.3	0.6	6.6	0.8
[truncated: 141 more columns]
