# Supplementary material for: Experimental priming of independent and interdependent activity does not affect culturally variable psychological processes
Source: R Soc Open Sci. 2017 May 17;4(5):161025. doi: 10.1098/rsos.161025 (PMC5451795; doi:10.1098/rsos.161025)
Supplement: File S3 [file rsos161025supp5.r]

# R analysis code for Magid, Sarkol & Mesoudi, "Experimental priming of independent and interdependent activity does not affect culturally-variable psychological processes"

#set working directory to wherever the below files are kept or add paths below
exp1data <- read.csv("MagidSarkolMesoudi_ESM_FileS1_exp1data.csv")
exp2data <- read.csv("MagidSarkolMesoudi_ESM_FileS2_exp2data.csv")

#Packages to install------------------------------------------------------------------------------
library(nlme)
library(ggplot2)
library(Hmisc)
library(Rmisc)
library(psy)

# EXPERIMENT 1---------------------------------------------------------------------

#CATEGORISATION-----------------------------------------------------------------------------------

#convert to long format dataset and fix variables
exp1data.long.cat <- reshape(exp1data, varying=c("pt.1_categ", "pt.2_categ"), idvar="participant", direction="long", ids = "participant")
exp1data.long.cat$time <- factor(exp1data.long.cat$time, labels = c("pre-prime", "post-prime"))
names(exp1data.long.cat)[names(exp1data.long.cat) == "pt"] <- "categ"

#multilevel mixed model 
#null model "nm"
exp1.categ.nm <- lme(categ ~1, random = ~1|participant/time, data=exp1data.long.cat, method="ML", na.action = na.exclude)

#Model 1: condition (solitary/collective) as predictor use update to add prime "time" and interaction
exp1.categ.pri <- update(exp1.categ.nm, .~. + time)
exp1.categ.con <- update(exp1.categ.pri, .~. + activity)
exp1.categ.fm <- update(exp1.categ.con, .~. +activity:time)

exp1.categ.res <- anova(exp1.categ.nm, exp1.categ.pri, exp1.categ.con, exp1.categ.fm)
exp1.categ.res
#categ.con is significant, inspect model coefficients
summary(exp1.categ.con)
summary(exp1.categ.fm)
##non sig. effect of prime, but condition overall is marginally sig different between collective and solitary conditions with solitary scoring higher (more holistic at both times)


##PORTRAIT CHOOSING----------------------------------------------

exp1data.long.por <- reshape(exp1data, varying=c("pt.1_picsize", "pt.2_picsize"), idvar="participant", direction="long", ids = "participant")
exp1data.long.por$time <- factor(exp1data.long.por$time, labels = c("pre-prime", "post-prime"))
names(exp1data.long.por)[names(exp1data.long.por) == "pt"] <- "picsize"
exp1data.long.por.red <- exp1data.long.por[complete.cases(exp1data.long.por[,c("region_born.red")]),]

#multilevel mixed model 
#null model "nm"
exp1.pic.nm <- lme(picsize ~1, random = ~1|participant/time, data=exp1data.long.por.red, method="ML", na.action = na.exclude)

# initial analysis with just condition * time interaction
exp1.pic.pri <- update(exp1.pic.nm, .~. + time)
exp1.pic.con <- update(exp1.pic.pri, .~. + activity)
exp1.pic.fm <- update(exp1.pic.con, .~. +activity:time)
anova(exp1.pic.nm, exp1.pic.pri, exp1.pic.con, exp1.pic.fm)
summary(exp1.pic.fm)
# no model is better than null; no predictors significant

#Explore other predictors
exp1.pic.pri <- update(exp1.pic.nm, .~. + time)
exp1.pic.con <- update(exp1.pic.pri, .~. + activity)
exp1.pic.rob <- update(exp1.pic.con, .~. + region_born.red)
exp1.pic.fm <- update(exp1.pic.rob, .~. +activity:time)

exp1.pic.res <- anova(exp1.pic.nm, exp1.pic.pri, exp1.pic.con, exp1.pic.rob, exp1.pic.fm)
exp1.pic.res
summary(exp1.pic.rob)
##Non-UK Europeans and South Asians chose sig. larger facesize (more ind) than UK/Ire pariticipants, non sig. effect of prime or condition.


#PRONOUN ANALYSIS -----------------------------------------------

#singular and plural measures are significantly correlated before and after the prime, so analyse together as a ratio
cor.test(exp1data$pron.ind_pt.1, exp1data$pron.int_pt.1)
cor.test(exp1data$pron.ind_pt.2, exp1data$pron.int_pt.2)

#convert to long data format for repeat measures analysis
exp1data.long.pro <- reshape(exp1data, varying=c("rat_pron_pt.1", "rat_pron_pt.2"), idvar="participant", direction="long", ids = "participant")
exp1data.long.pro$time <- factor(exp1data.long.pro$time, labels = c("pre-prime", "post-prime"))
names(exp1data.long.pro)[names(exp1data.long.pro) == "rat_pron_pt"] <- "ratpron"

#ratio of pronoun use independent to interdependent
#multilevel mixed model of ratio of pronouns

#null model "nm"
exp1.rat_pron.nm <- lme(ratpron ~1, random = ~1|participant/time, data=exp1data.long.pro, method="ML", na.action = na.exclude)

#comparison of time * condition interaction only
exp1.rat_pron.pri <- update(exp1.rat_pron.nm, .~. + time)
exp1.rat_pron.con <- update(exp1.rat_pron.pri, .~. + activity)
exp1.rat_pron.fm <- update(exp1.rat_pron.con, .~. + time:activity)
anova(exp1.rat_pron.nm, exp1.rat_pron.pri, exp1.rat_pron.con, exp1.rat_pron.fm)
summary(exp1.rat_pron.fm)
# no model is better than null; no predictors significant

#Explore other predictors
exp1.rat_pron.pri <- update(exp1.rat_pron.nm, .~. + time)
exp1.rat_pron.con <- update(exp1.rat_pron.pri, .~. + activity)
exp1.rat_pron.sex <- update(exp1.rat_pron.con, .~. + sex)
exp1.rat_pron.rob <- update(exp1.rat_pron.sex, .~. + region_born.red)
exp1.rat_pron.pri_con <- update(exp1.rat_pron.rob, .~. + time:activity)
exp1.rat_pron.pri_sex <- update(exp1.rat_pron.pri_con, .~. +time:sex)
exp1.rat_pron.con_sex <- update(exp1.rat_pron.pri_sex, .~. +activity:sex)
#final model with 3 way interaction
exp1.rat_pron.fm <- update(exp1.rat_pron.con_sex, .~. +time:activity:sex)

exp1.rat_pron.res <- anova(exp1.rat_pron.nm, exp1.rat_pron.pri, exp1.rat_pron.con, exp1.rat_pron.sex, exp1.rat_pron.rob, exp1.rat_pron.pri_con, exp1.rat_pron.pri_sex, exp1.rat_pron.con_sex, exp1.rat_pron.fm)
exp1.rat_pron.res
##no sig. effect on int/ind ratio pronoun usage.


#SELF CONSTRUAL ANALYSIS ---------------------------------------

#poor correlation between independent and interdependent measures, so analyse them separately
cor.test(exp1data$selfcon.ind_time.1, exp1data$selfcon.int_time.1)
cor.test(exp1data$selfcon.ind_time.2, exp1data$selfcon.int_time.2)

# independent self-construal--------------------------------------------
#convert to long data format for repeat measures analysis
exp1data.long.ind <- exp1data
names(exp1data.long.ind)[names(exp1data.long.ind) == "selfcon.ind_time.1"] <- "selfconind_pt.1"
names(exp1data.long.ind)[names(exp1data.long.ind) == "selfcon.ind_time.2"] <- "selfconind_pt.2"

exp1data.long.ind <- reshape(exp1data.long.ind, varying=c("selfconind_pt.1", "selfconind_pt.2"), idvar="participant", direction="long", ids = "participant")
exp1data.long.ind$time <- factor(exp1data.long.ind$time, labels = c("pre-prime", "post-prime"))
names(exp1data.long.ind)[names(exp1data.long.ind) == "selfconind_pt"] <- "selfcon.ind"

#multilevel mixed model of selfcon.individualism
#null model "nm"
exp1.selfcon.ind.nm <- lme(selfcon.ind ~1, random = ~1|region_born/participant/time, data=exp1data.long.ind, method="ML", na.action = na.exclude)

#initial analysis of time * condition interaction
exp1.selfcon.ind.pri <- update(exp1.selfcon.ind.nm, .~. + time)
exp1.selfcon.ind.con <- update(exp1.selfcon.ind.pri, .~. + activity)
exp1.selfcon.ind.fm <- update(exp1.selfcon.ind.con, .~. + time:activity)
anova(exp1.selfcon.ind.nm, exp1.selfcon.ind.pri, exp1.selfcon.ind.con, exp1.selfcon.ind.fm)
summary(exp1.selfcon.ind.fm)
# no model is better than null, although interaction is marginal at p<0.1
# no predictors significant although interaction is again marginal

#Explore other predictors
exp1.selfcon.ind.pri <- update(exp1.selfcon.ind.nm, .~. + time)
exp1.selfcon.ind.con <- update(exp1.selfcon.ind.pri, .~. + activity)
exp1.selfcon.ind.sex <- update(exp1.selfcon.ind.con, .~. + sex)
exp1.selfcon.ind.pri_con <- update(exp1.selfcon.ind.sex, .~. + time:activity)
exp1.selfcon.ind.pri_sex <- update(exp1.selfcon.ind.pri_con, .~. +time:sex)
exp1.selfcon.ind.con_sex <- update(exp1.selfcon.ind.pri_sex, .~. +activity:sex)
#final model with 3 way interaction
exp1.selfcon.ind.fm <- update(exp1.selfcon.ind.con_sex, .~. +time:activity:sex)

exp1.selfcon.ind.res <- anova(exp1.selfcon.ind.nm, exp1.selfcon.ind.pri, exp1.selfcon.ind.con, exp1.selfcon.ind.sex, exp1.selfcon.ind.pri_con, exp1.selfcon.ind.pri_sex, exp1.selfcon.ind.con_sex, exp1.selfcon.ind.fm)
exp1.selfcon.ind.res
##no sig. effect on selfcon.individualism


# interdependent self construal------------------------------------
#convert to long data format for repeat measures analysis
exp1data.long.int <- exp1data
names(exp1data.long.int)[names(exp1data.long.int) == "selfcon.int_time.1"] <- "selfconint_pt.1"
names(exp1data.long.int)[names(exp1data.long.int) == "selfcon.int_time.2"] <- "selfconint_pt.2"

exp1data.long.int <- reshape(exp1data.long.int, varying=c("selfconint_pt.1", "selfconint_pt.2"), idvar="participant", direction="long", ids = "participant")
exp1data.long.int$time <- factor(exp1data.long.int$time, labels = c("pre-prime", "post-prime"))
names(exp1data.long.int)[names(exp1data.long.int) == "selfconint_pt"] <- "selfcon.int"

#multilevel mixed model of interdependence
#null model "nm"
exp1.selfcon.int.nm <- lme(selfcon.int ~1, random = ~1|region_born/participant/time, data=exp1data.long.int, method="ML", na.action = na.exclude)

#initial analysis of time * condition interaction
exp1.selfcon.int.pri <- update(exp1.selfcon.int.nm, .~. + time)
exp1.selfcon.int.con <- update(exp1.selfcon.int.pri, .~. + activity)
exp1.selfcon.int.fm <- update(exp1.selfcon.int.con, .~. + time:activity)
anova(exp1.selfcon.int.nm, exp1.selfcon.int.pri, exp1.selfcon.int.con, exp1.selfcon.int.fm)
summary(exp1.selfcon.int.fm)
# no model is better than null, although adding activity condition is weak at p<0.05
# no predictors significant although condition is again marginal at p<0.1

#explore other predictors
exp1.selfcon.int.pri <- update(exp1.selfcon.int.nm, .~. + time)
exp1.selfcon.int.con <- update(exp1.selfcon.int.pri, .~. + activity)
exp1.selfcon.int.sex <- update(exp1.selfcon.int.con, .~. + sex)
exp1.selfcon.int.pri_con <- update(exp1.selfcon.int.sex, .~. + time:activity)
exp1.selfcon.int.pri_sex <- update(exp1.selfcon.int.pri_con, .~. +time:sex)
exp1.selfcon.int.con_sex <- update(exp1.selfcon.int.pri_sex, .~. +activity:sex)
#final model with 3 way interaction
exp1.selfcon.int.fm <- update(exp1.selfcon.int.con_sex, .~. +time:activity:sex)

exp1.selfcon.int.res <- anova(exp1.selfcon.int.nm, exp1.selfcon.int.pri, exp1.selfcon.int.con, exp1.selfcon.int.sex, exp1.selfcon.int.pri_con, exp1.selfcon.int.pri_sex, exp1.selfcon.int.con_sex, exp1.selfcon.int.fm)
exp1.selfcon.int.res
##sig. effect of expt. condition, not prime on interdependence.
#inspect
summary(exp1.selfcon.int.con)
#solitary associated very weakly with lower interdependence scores than collective. Didn't change following priming though.


#HORIZON HEIGHT------------------------------------------

#convert to long data format for repeat measures analysis
exp1data.long.hor <- reshape(exp1data, varying=c("hor_time.1", "hor_time.2"), idvar="participant", direction="long", ids = "participant")
exp1data.long.hor$time <- factor(exp1data.long.hor$time, labels = c("pre-prime", "post-prime"))
names(exp1data.long.hor)[names(exp1data.long.hor) == "hor_time"] <- "horizon"

#multilevel mixed model of individualism
#null model "nm"
exp1.hor.nm <- lme(horizon ~1, random = ~1|region_born/participant/time, data=exp1data.long.hor, method="ML", na.action = na.exclude)

exp1.hor.pri <- update(exp1.hor.nm, .~. + time)
exp1.hor.con <- update(exp1.hor.pri, .~. + activity)
exp1.hor.fm <- update(exp1.hor.con, .~. + time:activity)
anova(exp1.hor.nm, exp1.hor.pri, exp1.hor.con, exp1.hor.fm)
summary(exp1.hor.fm)
# models with priming and condition improve model fit; condition is significant predictors

#Condition (solitary/collective) as predictor use update to add prime "time" and interaction
exp1.hor.pri <- update(exp1.hor.nm, .~. + time)
exp1.hor.con <- update(exp1.hor.pri, .~. + activity)
exp1.hor.sex <- update(exp1.hor.con, .~. + sex)
exp1.hor.rob <- update(exp1.hor.sex, .~. + region_born.red)
exp1.hor.pri_con <- update(exp1.hor.rob, .~. + time:activity)
exp1.hor.pri_sex <- update(exp1.hor.pri_con, .~. +time:sex)
exp1.hor.con_sex <- update(exp1.hor.pri_sex, .~. +activity:sex)
#final model with 3 way interaction
exp1.hor.fm <- update(exp1.hor.con_sex, .~. +time:activity:sex)

exp1.hor.res <- anova(exp1.hor.nm, exp1.hor.pri, exp1.hor.con, exp1.hor.sex, exp1.hor.rob, exp1.hor.pri_con, exp1.hor.pri_sex, exp1.hor.con_sex, exp1.hor.fm)
exp1.hor.res
##prime and condition had significant effects on horizon height. Inspect model

summary(exp1.hor.con)
##solitary conditions were associated with higher horizons than collective, and in general horizons were higher in second measure


#ADDITIONAL OBJECTS-------------------------------------

#convert to long data format for repeat measures analysis
exp1data.long.obj <- reshape(exp1data, varying=c("addo_time.1", "addo_time.2"), idvar="participant", direction="long", ids = "participant")
exp1data.long.obj$time <- factor(exp1data.long.obj$time, labels = c("pre-prime", "post-prime"))
names(exp1data.long.obj)[names(exp1data.long.obj) == "addo_time"] <- "add_objects"

#multilevel mixed model of additional objects drawn
#null model "nm"
exp1.addo.nm <- lme(log(add_objects +1) ~1, random = ~1|region_born/participant/time, data=exp1data.long.obj, method="ML", na.action = na.exclude)

exp1.addo.pri <- update(exp1.addo.nm, .~. + time)
exp1.addo.con <- update(exp1.addo.pri, .~. + activity)
exp1.addo.fm <- update(exp1.addo.con, .~. + time:activity)
anova(exp1.addo.nm, exp1.addo.pri, exp1.addo.con, exp1.addo.fm)
summary(exp1.addo.fm)
# no model improves model fit compared to null; no significant predictors

#Condition (solitary/collective) as predictor use update to add prime "time" and interaction
exp1.addo.pri <- update(exp1.addo.nm, .~. + time)
exp1.addo.con <- update(exp1.addo.pri, .~. + activity)
exp1.addo.sex <- update(exp1.addo.con, .~. + sex)
exp1.addo.pri_con <- update(exp1.addo.sex, .~. + time:activity)
exp1.addo.pri_sex <- update(exp1.addo.pri_con, .~. +time:sex)
exp1.addo.con_sex <- update(exp1.addo.pri_sex, .~. +activity:sex)
#final model with 3 way interaction
exp1.addo.fm <- update(exp1.addo.con_sex, .~. +time:activity:sex)

exp1.addo.res <- anova(exp1.addo.nm, exp1.addo.pri, exp1.addo.con, exp1.addo.sex, exp1.addo.pri_con, exp1.addo.pri_sex, exp1.addo.con_sex, exp1.addo.fm)
exp1.addo.res
##interaction between prime and sex, as well as significant final model. Inspect both models

summary(exp1.addo.pri_sex)
##men drew significantly fewer objects following the prime
summary(exp1.addo.fm)
##men under solitary conditions drew significantly more objects following the prime


# CORRELATIONS AND PCA OF EXP 1 MEASURES-----------------------------

#select all values from experiment z-transformed to reduce variation due to measurement scale
exp1.fit <- exp1data[, c("pt.1_categ", "pt.2_categ", "pt.1_picsize", "pt.2_picsize", "rat_pron_pt.1", "rat_pron_pt.2", "selfcon.ind_time.1", "selfcon.int_time.1", "selfcon.ind_time.2", "selfcon.int_time.2", "hor_time.1", "hor_time.2", "addo_time.1", "addo_time.2")]

#select only complete cases
exp1.fit <- exp1.fit[complete.cases(exp1.fit),]

#multi-trait multi-method (MTMM) analysis (Campbell & Fiske, 1959) from {psy} package
par(mfrow=c(2,4))
exp1.mtmm <- mtmm(exp1.fit, list(c("pt.1_categ", "pt.2_categ"), c("pt.1_picsize", "pt.2_picsize"),c("rat_pron_pt.1", "rat_pron_pt.2"), c("selfcon.ind_time.1", "selfcon.ind_time.2"), c("selfcon.int_time.1", "selfcon.int_time.2"), c("hor_time.1", "hor_time.2"), c("addo_time.1", "addo_time.2")), namesDim=c("Categorisation", "PhotoPortrait", "Pronoun Ratio", "IndependentSC", "InterdependSC", "HorizonHeight", "DrawnObjects"))

exp1.mtmm
##Suggests DVs used in this experiment appear to measure distinct dimensions

#correlation values between measures
cor(exp1.fit)

#PCA of all complete cases
exp1.pca <- princomp(exp1.fit, cor=TRUE)

summary(exp1.pca)
loadings(exp1.pca)
par(mfrow=c(1,2))
biplot(exp1.pca)
screeplot(exp1.pca, npcs = min(10, length(exp1.pca$sdev)), type = c("lines"))
##supports 7-9 distinct components of DVs, 6 with eigenvalues above 1.0, 9 with eigenvalues above 0.7


# PLOTS FOR FIGURE 1--------------------------------------------------------

# colorblind pallette
cbPalette <- c("#999999", "#E69F00", "#56B4E9", "#009E73", "#D55E00", "#CC79A7")

# base size variable
bsize <- 9

# plot categorisation
(cat.plot.exp1 <- ggplot(exp1data.long.cat, aes(time, categ, group = activity)) + geom_line(aes(group = participant, colour = activity), alpha = 0.1) + geom_jitter(aes(color = activity), position = position_jitter(width = 0.01, height = 0.01), alpha = 0.1, size = 1) + stat_summary(fun.y = mean, geom = "line", aes(group = activity, color = activity), size = 1) + stat_summary(fun.data = mean_cl_boot, geom = "errorbar", width = 0.2, size = 0.8, aes(color = activity)) + scale_y_continuous(limits = c(-0.05,1)) + labs(x = NULL, y = "categorisation (0=analytic, 1=holistic)") + theme_classic(base_size = bsize) + scale_colour_manual(values=cbPalette) + theme(legend.position="none"))

# plot portrait selection
(portrait.plot.exp1 <- ggplot(exp1data.long.por, aes(time, picsize, group = activity)) + geom_line(aes(group = participant, colour = activity), alpha = 0.1) + geom_jitter(aes(color = activity), position = position_jitter(width = 0.01, height = 0.01), alpha = 0.1, size = 1) + stat_summary(fun.y = mean, geom = "line", aes(group = activity, color = activity), size = 1) + stat_summary(fun.data = mean_cl_boot, geom = "errorbar", width = 0.2, size = 0.8, aes(color = activity)) + scale_y_continuous(limits = c(1,4.1)) + labs(x = NULL, y = "portraits (1=analytic, 4=holistic)") + theme_classic(base_size = bsize) + scale_colour_manual(values=cbPalette) + theme(legend.position="none"))

# plot pronoun ratio
(pronoun.plot.exp1 <- ggplot(exp1data.long.pro, aes(time, ratpron, group = activity)) + geom_line(aes(group = participant, colour = activity), alpha = 0.1) + geom_jitter(aes(color = activity), position = position_jitter(width = 0.01, height = 0.01), alpha = 0.1, size = 1) + stat_summary(fun.y = mean, geom = "line", aes(group = activity, color = activity), size = 1) + stat_summary(fun.data = mean_cl_boot, geom = "errorbar", width = 0.2, size = 0.8, aes(color = activity)) + scale_y_continuous(limits = c(-0.01,1.05)) + labs(x = NULL, y = "pronouns (0=ind, 1=int)") + theme_classic(base_size = bsize) + scale_colour_manual(values=cbPalette) + theme(legend.position="none"))

# plot independent self-construal
(indSC.plot.exp1 <- ggplot(exp1data.long.ind, aes(time, selfcon.ind, group = activity)) + geom_line(aes(group = participant, colour = activity), alpha = 0.1) + geom_jitter(aes(color = activity), position = position_jitter(width = 0.01, height = 0.01), alpha = 0.1, size = 1) + stat_summary(fun.y = mean, geom = "line", aes(group = activity, color = activity), size = 1) + stat_summary(fun.data = mean_cl_boot, geom = "errorbar", width = 0.2, size = 0.8, aes(color = activity)) + scale_y_continuous(limits = c(-0.01,1)) + labs(x = NULL, y = "independent self-construal") + theme_classic(base_size = bsize) + scale_colour_manual(values=cbPalette) + theme(legend.position="none"))

# plot interdependent self-construal
(intSC.plot.exp1 <- ggplot(exp1data.long.int, aes(time, selfcon.int, group = activity)) + geom_line(aes(group = participant, colour = activity), alpha = 0.1) + geom_jitter(aes(color = activity), position = position_jitter(width = 0.01, height = 0.01), alpha = 0.1, size = 1) + stat_summary(fun.y = mean, geom = "line", aes(group = activity, color = activity), size = 1) + stat_summary(fun.data = mean_cl_boot, geom = "errorbar", width = 0.2, size = 0.8, aes(color = activity)) + scale_y_continuous(limits = c(-0.01,1)) + labs(x = NULL, y = "interdependent self-construal") + theme_classic(base_size = bsize) + scale_colour_manual(values=cbPalette) + theme(legend.position="none"))

# plot horizon height
(horizon.plot.exp1 <- ggplot(exp1data.long.hor, aes(time, horizon, group = activity)) + geom_line(aes(group = participant, colour = activity), alpha = 0.1) + geom_jitter(aes(color = activity), position = position_jitter(width = 0.01, height = 0.01), alpha = 0.1, size = 1) + stat_summary(fun.y = mean, geom = "line", aes(group = activity, color = activity), size = 1) + stat_summary(fun.data = mean_cl_boot, geom = "errorbar", width = 0.2, size = 0.8, aes(color = activity)) + scale_y_continuous(limits = c(0,1.05)) + labs(x = NULL, y = "horizon height (0=analytic, 1=holistic)") + theme_classic(base_size = bsize) + scale_colour_manual(values=cbPalette) + theme(legend.position="none"))

# plot additional objects
(objects.plot.exp1 <- ggplot(exp1data.long.obj, aes(time, add_objects, group = activity)) + geom_line(aes(group = participant, colour = activity), alpha = 0.1) + geom_jitter(aes(color = activity), position = position_jitter(width = 0.01, height = 0.01), alpha = 0.1, size = 1) + stat_summary(fun.y = mean, geom = "line", aes(group = activity, color = activity), size = 1) + stat_summary(fun.data = mean_cl_boot, geom = "errorbar", width = 0.2, size = 0.8, aes(color = activity)) + scale_y_continuous(limits = c(0,30)) + labs(x = NULL, y = "additional objects (more=holistic)") + theme_classic(base_size = bsize) + scale_colour_manual(values=cbPalette) + theme(legend.position="none"))

# add just the legend to the 8th cell
(legend.plot.exp1 <- ggplot(exp1data.long.cat, aes(time, categ, group = activity)) + stat_summary(fun.y = mean, geom = "line", aes(group = activity, color = activity), size = 1) + scale_y_continuous(limits = c(-0.05,1)) + labs(x = NULL, y = NULL) + theme_classic(base_size = bsize *1.8) + scale_colour_manual(values=cbPalette) + theme(legend.position=c(0.5,0.6)) + theme(axis.text = element_blank(), axis.ticks = element_blank(), axis.line = element_blank()))

# generate multi-faceted figure 1 using multiplot
multiplot(cat.plot.exp1, objects.plot.exp1, indSC.plot.exp1, portrait.plot.exp1, pronoun.plot.exp1, intSC.plot.exp1, horizon.plot.exp1, legend.plot.exp1, cols = 3)

# save plot as figure1.png
png(file = "figure1.png", width = 13.5, height = 18, units = "cm", res = 600)
multiplot(cat.plot.exp1, objects.plot.exp1, indSC.plot.exp1, portrait.plot.exp1, pronoun.plot.exp1, intSC.plot.exp1, horizon.plot.exp1, legend.plot.exp1, cols = 3)
dev.off()

# EXPERIMENT 2------------------------------------------------

#CATEGORISATION-----------------------------------------------------------------

#for repeated measures analysis convert to long format dataset and fix variables from pt to "categ"
exp2data.long.cat <- reshape(exp2data, varying=c("pt.1_categ", "pt.2_categ"), idvar="participant", direction="long", ids = "participant")
exp2data.long.cat$time <- factor(exp2data.long.cat$time, labels = c("pre-prime", "post-prime"))
names(exp2data.long.cat)[names(exp2data.long.cat) == "pt"] <- "categ"

#multilevel mixed model 

#initial analysis
exp2.categ.nm <- lme(categ ~1, random = ~1|participant/time, data=exp2data.long.cat, method="ML", na.action = na.exclude)
exp2.categ.fm.init <- update(exp2.categ.nm, .~. + payoffs*time + activity*time)
summary(exp2.categ.fm.init)

#interaction plot of significant interaction
ggplot(exp2data.long.cat, aes(time, categ, linetype = activity)) + stat_summary(fun.y = mean, geom = "line", aes(group = activity)) + stat_summary(fun.y = mean, geom = "point", aes(shape = activity))  + stat_summary(fun.data = mean_cl_boot, geom = "errorbar", width = 0.2) + scale_y_continuous(limits = c(0,1)) + labs(x = "Time", y = "Proportion of interdependent categorisation") + theme(legend.title = element_blank())

#null model "nm"
exp2.categ.nm <- lme(categ ~1, random = ~1|participant/time, data=exp2data.long.cat, method="ML", na.action = na.exclude)
#2x2 contrasts of solitary and relative, use update to add progressively more covariates
exp2.categ.pri <- update(exp2.categ.nm, .~. + time)
exp2.categ.sol <- update(exp2.categ.pri, .~. + activity)
exp2.categ.com <- update(exp2.categ.sol, .~. + payoffs)
#build interactions between prime, solitary and relative
exp2.categ.pri_sol <- update(exp2.categ.com, .~. + time:activity)
exp2.categ.pri_com <- update(exp2.categ.pri_sol, .~. + time:payoffs)
exp2.categ.sol_com <- update(exp2.categ.pri_com, .~. + activity:payoffs)
#include 3-way interaction in final model "fm"
exp2.categ.fm  <- update(exp2.categ.sol_com, .~. + time:activity:payoffs)

exp2.categ.2x2.res <- anova(exp2.categ.nm, exp2.categ.pri, exp2.categ.sol, exp2.categ.com, exp2.categ.pri_sol, exp2.categ.pri_com, exp2.categ.sol_com, exp2.categ.fm)
exp2.categ.2x2.res
#indicates a significant model of the interaction between solitary prime and categorisation
#inspect model in greater detail
summary(exp2.categ.pri_sol)
##Positive value indicates Interdependence was lower following the prime for pariticpants in solitary conditions, compared with collective conditions


#PORTRAIT SELECTION-----------------------------------------------------------------

exp2data.long.por <- reshape(exp2data, varying=c("pt.1_picsize", "pt.2_picsize"), idvar="participant", direction="long", ids = "participant")
exp2data.long.por$time <- factor(exp2data.long.por$time, labels = c("pre-prime", "post-prime"))
names(exp2data.long.por)[names(exp2data.long.por) == "pt"] <- "picsize"

#multilevel mixed model 
#null model "nm"
exp2.picsize.nm <- lme(log(picsize) ~1, random = ~1|region_born/participant/time, data=exp2data.long.por, method="ML", na.action = na.exclude)

#initial analyses
exp2.picsize.fm.init <- update(exp2.picsize.nm, .~. + payoffs*time + activity*time)
summary(exp2.picsize.fm.init)

#2x2 contrasts of solitary and relative, use update to add progressively more covariates
exp2.picsize.pri <- update(exp2.picsize.nm, .~. + time)
exp2.picsize.sol <- update(exp2.picsize.pri, .~. + activity)
exp2.picsize.com <- update(exp2.picsize.sol, .~. + payoffs)
#build interactions between prime, solitary and relative
exp2.picsize.pri_sol <- update(exp2.picsize.com, .~. + time:activity)
exp2.picsize.pri_com <- update(exp2.picsize.pri_sol, .~. + time:payoffs)
exp2.picsize.sol_com <- update(exp2.picsize.pri_com, .~. + activity:payoffs)
#include 3-way interaction in final model "fm"
exp2.picsize.fm  <- update(exp2.picsize.sol_com, .~. + time:activity:payoffs)

exp2.picsize.2x2.res <- anova(exp2.picsize.nm, exp2.picsize.pri, exp2.picsize.sol, exp2.picsize.com, exp2.picsize.pri_sol, exp2.picsize.pri_com, exp2.picsize.sol_com, exp2.picsize.fm)
exp2.picsize.2x2.res
#no indication of sig. effect of prime on pic size


#PRONOUNS-----------------------------------------------------------------------------------

#again, singular and plural measures are significantly correlated, so combine into a single ratio
cor.test(exp2data$pron.ind_pt.1, exp2data$pron.int_pt.1)
cor.test(exp2data$pron.ind_pt.2, exp2data$pron.int_pt.2)

#convert to long data format for repeat measures analysis
exp2data.long.pro <- reshape(exp2data, varying=c("rat_pron_pt.1", "rat_pron_pt.2"), idvar="participant", direction="long", ids = "participant")
exp2data.long.pro$time <- factor(exp2data.long.pro$time, labels = c("pre-prime", "post-prime"))
names(exp2data.long.pro)[names(exp2data.long.pro) == "rat_pron_pt"] <- "ratpron"

#subset with only complete cases for inclusion of sex in analysis
exp2data.long.pro.red <- exp2data.long.pro[complete.cases(exp2data.long.pro[,c("condition", "time", "sex")]),]

#ratio of pronoun use independent to interdependent
#multilevel mixed model

#null model "nm" for analysis including sex
exp2.ratpron.nm <- lme(ratpron ~1, random = ~1|participant/time, data=exp2data.long.pro.red, method="ML", na.action = na.exclude)

#initial analysis
exp2.ratpron.fm.init <- update(exp2.ratpron.nm, .~. +  payoffs*time + activity*time)
summary(exp2.ratpron.fm.init)

#2x2x2 contrasts of solitary relative and sex, use update to add progressively more covariates
exp2.ratpron.pri <- update(exp2.ratpron.nm, .~. + time)
exp2.ratpron.sol <- update(exp2.ratpron.pri, .~. + activity)
exp2.ratpron.com <- update(exp2.ratpron.sol, .~. + payoffs)
exp2.ratpron.sex <- update(exp2.ratpron.com, .~. + sex)
#build interactions between prime, solitary relative and sex
exp2.ratpron.pri_sol <- update(exp2.ratpron.sex, .~. + time:activity)
exp2.ratpron.pri_com <- update(exp2.ratpron.pri_sol, .~. + time:payoffs)
exp2.ratpron.pri_sex <- update(exp2.ratpron.pri_com, .~. + time:sex)
exp2.ratpron.sol_com <- update(exp2.ratpron.pri_sex, .~. + activity:payoffs)
exp2.ratpron.sol_sex <- update(exp2.ratpron.sol_com, .~. + activity:sex)
exp2.ratpron.com_sex <- update(exp2.ratpron.sol_sex, .~. + payoffs:sex)
exp2.ratpron.pri_sol_com <- update(exp2.ratpron.com_sex, .~. + time:activity:payoffs)
exp2.ratpron.pri_sol_sex <- update(exp2.ratpron.pri_sol_com, .~. + time:activity:sex)
exp2.ratpron.pri_com_sex <- update(exp2.ratpron.pri_sol_sex, .~. + time:payoffs:sex)
#include 4-way interaction in final model "fm"
exp2.ratpron.fm  <- update(exp2.ratpron.pri_com_sex, .~. + time:activity:payoffs:sex)

exp2.ratpron.2x2.sex.res <- anova(exp2.ratpron.nm, exp2.ratpron.pri, exp2.ratpron.sol, exp2.ratpron.com, exp2.ratpron.sex, exp2.ratpron.pri_sol, exp2.ratpron.pri_com, exp2.ratpron.pri_sex, exp2.ratpron.sol_com, exp2.ratpron.sol_sex, exp2.ratpron.com_sex, exp2.ratpron.pri_sol_com, exp2.ratpron.pri_sol_sex, exp2.ratpron.pri_com_sex, exp2.ratpron.fm)
exp2.ratpron.2x2.sex.res

#for simplified model excluding most non-sig. higher order interactions
exp2.ratpron.pri <- update(exp2.ratpron.nm, .~. + time)
exp2.ratpron.sol <- update(exp2.ratpron.pri, .~. + activity)
exp2.ratpron.com <- update(exp2.ratpron.sol, .~. + payoffs)
exp2.ratpron.sex <- update(exp2.ratpron.com, .~. + sex)
exp2.ratpron.fm  <- update(exp2.ratpron.sex, .~. + time:sex)

exp2.ratpron.2x2.sex.res.s <- anova(exp2.ratpron.nm, exp2.ratpron.pri, exp2.ratpron.sol, exp2.ratpron.com, exp2.ratpron.sex, exp2.ratpron.fm)
exp2.ratpron.2x2.sex.res.s
#inspect exp2.ratpron.sex
summary(exp2.ratpron.sex)

##males and time of sample are both associated with proportionatley more single pronouns, but there is no indication of conditions influencing the increase in independence.


#SELF-CONSTRUAL-----------------------------------------------------------------------------------

#poor correlation between independent and interdependent measures, so analyse separately
cor.test(exp2data$selfcon.ind_time.1, exp2data$selfcon.int_time.1)
cor.test(exp2data$selfcon.ind_time.2, exp2data$selfcon.int_time.2)

# independent self-construal-------------------------------

#convert to long data format for repeat measures analysis
exp2data.long.ind <- exp2data
names(exp2data.long.ind)[names(exp2data.long.ind) == "selfcon.ind_time.1"] <- "selfconind_pt.1"
names(exp2data.long.ind)[names(exp2data.long.ind) == "selfcon.ind_time.2"] <- "selfconind_pt.2"

exp2data.long.ind <- reshape(exp2data.long.ind, varying=c("selfconind_pt.1", "selfconind_pt.2"), idvar="participant", direction="long", ids = "participant")
exp2data.long.ind$time <- factor(exp2data.long.ind$time, labels = c("pre-prime", "post-prime"))
names(exp2data.long.ind)[names(exp2data.long.ind) == "selfconind_pt"] <- "selfcon.ind"

# original is on a scale 0-9.5, so divide by 9.5 to get 0-1 scale
exp2data.long.ind$selfcon.ind <- exp2data.long.ind$selfcon.ind / 9.5

#subset with only complete cases for inclusion of sex in analysis
exp2data.long.ind.red <- exp2data.long.ind[complete.cases(exp2data.long.ind[,c("condition", "time", "sex")]),]

#null model "nm" for analysis including sex (using reduced dataset)
exp2.selfcon.ind.nm <- lme(selfcon.ind ~1, random = ~1|participant/time, data=exp2data.long.ind.red, method="ML", na.action = na.exclude)

# initial analyses
exp2.selfcon.ind.fm.init <- update(exp2.selfcon.ind.nm, .~. +  payoffs*time + activity*time)
summary(exp2.selfcon.ind.fm.init)

#2x2x2 contrasts of selfcon.individualism score, solitary relative and sex, use update to add progressively more covariates

exp2.selfcon.ind.pri <- update(exp2.selfcon.ind.nm, .~. + time)
exp2.selfcon.ind.sol <- update(exp2.selfcon.ind.pri, .~. + activity)
exp2.selfcon.ind.com <- update(exp2.selfcon.ind.sol, .~. + payoffs)
exp2.selfcon.ind.sex <- update(exp2.selfcon.ind.com, .~. + sex)
#build interactions between prime, solitary relative and sex
exp2.selfcon.ind.pri_sol <- update(exp2.selfcon.ind.sex, .~. + time:activity)
exp2.selfcon.ind.pri_com <- update(exp2.selfcon.ind.pri_sol, .~. + time:payoffs)
exp2.selfcon.ind.pri_sex <- update(exp2.selfcon.ind.pri_com, .~. + time:sex)
exp2.selfcon.ind.sol_com <- update(exp2.selfcon.ind.pri_sex, .~. + activity:payoffs)
exp2.selfcon.ind.sol_sex <- update(exp2.selfcon.ind.sol_com, .~. + activity:sex)
exp2.selfcon.ind.com_sex <- update(exp2.selfcon.ind.sol_sex, .~. + payoffs:sex)
exp2.selfcon.ind.pri_sol_com <- update(exp2.selfcon.ind.com_sex, .~. + time:activity:payoffs)
exp2.selfcon.ind.pri_sol_sex <- update(exp2.selfcon.ind.pri_sol_com, .~. + time:activity:sex)
exp2.selfcon.ind.pri_com_sex <- update(exp2.selfcon.ind.pri_sol_sex, .~. + time:payoffs:sex)
#include 4-way interaction in final model "fm"
exp2.selfcon.ind.fm  <- update(exp2.selfcon.ind.pri_com_sex, .~. + time:activity:payoffs:sex)

exp2.selfcon.ind.2x2.sex.res <- anova(exp2.selfcon.ind.nm, exp2.selfcon.ind.pri, exp2.selfcon.ind.sol, exp2.selfcon.ind.com, exp2.selfcon.ind.sex, exp2.selfcon.ind.pri_sol, exp2.selfcon.ind.pri_com, exp2.selfcon.ind.pri_sex, exp2.selfcon.ind.sol_com, exp2.selfcon.ind.sol_sex, exp2.selfcon.ind.com_sex, exp2.selfcon.ind.pri_sol_com, exp2.selfcon.ind.pri_sol_sex, exp2.selfcon.ind.pri_com_sex, exp2.selfcon.ind.fm)
exp2.selfcon.ind.2x2.sex.res
##model pri_sex is sig., suggesting interaction between response and sex. investigate model further
summary(exp2.selfcon.ind.pri_sex)

##the interaction between prime and sex was significant, suggests that males overall reduced independence following the prime but the difference between either solitary or relative condition was not sig. 

#for simplified model omitting most non-sig. higher order interactions
exp2.selfcon.ind.pri <- update(exp2.selfcon.ind.nm, .~. + time)
exp2.selfcon.ind.sol <- update(exp2.selfcon.ind.pri, .~. + activity)
exp2.selfcon.ind.com <- update(exp2.selfcon.ind.sol, .~. + payoffs)
exp2.selfcon.ind.sex <- update(exp2.selfcon.ind.com, .~. + sex)
#build interactions between prime, solitary relative and sex
exp2.selfcon.ind.pri_sol <- update(exp2.selfcon.ind.sex, .~. + time:activity)
exp2.selfcon.ind.pri_com <- update(exp2.selfcon.ind.pri_sol, .~. + time:payoffs)
exp2.selfcon.ind.pri_sex <- update(exp2.selfcon.ind.pri_com, .~. + time:sex)
exp2.selfcon.ind.sol_com <- update(exp2.selfcon.ind.pri_sex, .~. + activity:payoffs)
exp2.selfcon.ind.sol_sex <- update(exp2.selfcon.ind.sol_com, .~. + activity:sex)
exp2.selfcon.ind.com_sex <- update(exp2.selfcon.ind.sol_sex, .~. + payoffs:sex)

exp2.selfcon.ind.2x2.sex.res.s <- anova(exp2.selfcon.ind.nm, exp2.selfcon.ind.pri, exp2.selfcon.ind.sol, exp2.selfcon.ind.com, exp2.selfcon.ind.sex, exp2.selfcon.ind.pri_sol, exp2.selfcon.ind.pri_com, exp2.selfcon.ind.pri_sex, exp2.selfcon.ind.sol_com, exp2.selfcon.ind.sol_sex, exp2.selfcon.ind.com_sex)
exp2.selfcon.ind.2x2.sex.res.s

#interdependent self construal------------------------------------

#convert to long data format for repeat measures analysis
exp2data.long.int <- exp2data
names(exp2data.long.int)[names(exp2data.long.int) == "selfcon.int_time.1"] <- "selfconint_pt.1"
names(exp2data.long.int)[names(exp2data.long.int) == "selfcon.int_time.2"] <- "selfconint_pt.2"

exp2data.long.int <- reshape(exp2data.long.int, varying=c("selfconint_pt.1", "selfconint_pt.2"), idvar="participant", direction="long", ids = "participant")
exp2data.long.int$time <- factor(exp2data.long.int$time, labels = c("pre-prime", "post-prime"))
names(exp2data.long.int)[names(exp2data.long.int) == "selfconint_pt"] <- "selfcon.int"

# original is on a scale 0-9.5, so divide by 9.5 to get 0-1 scale
exp2data.long.int$selfcon.int <- exp2data.long.int$selfcon.int / 9.5

#subset with only complete cases for inclusion of sex in analysis
exp2data.long.int.red <- exp2data.long.int[complete.cases(exp2data.long.int[,c("condition", "time", "sex")]),]

#interdependence scores multilevel models
#null model "nm" for analysis including sex
exp2.selfcon.int.nm <- lme(selfcon.int ~1, random = ~1|participant/time, data=exp2data.long.int.red, method="ML", na.action = na.exclude)

# initial analyses
exp2.selfcon.int.fm.init <- update(exp2.selfcon.int.nm, .~. +  payoffs*time + activity*time)
summary(exp2.selfcon.int.fm.init)


#2x2x2 contrasts of interdependence score, solitary relative and sex, use update to add progressively more covariates

exp2.selfcon.int.pri <- update(exp2.selfcon.int.nm, .~. + time)
exp2.selfcon.int.sol <- update(exp2.selfcon.int.pri, .~. + activity)
exp2.selfcon.int.com <- update(exp2.selfcon.int.sol, .~. + payoffs)
exp2.selfcon.int.sex <- update(exp2.selfcon.int.com, .~. + sex)
#build selfcon.interactions between prime, solitary relative and sex
exp2.selfcon.int.pri_sol <- update(exp2.selfcon.int.sex, .~. + time:activity)
exp2.selfcon.int.pri_com <- update(exp2.selfcon.int.pri_sol, .~. + time:payoffs)
exp2.selfcon.int.pri_sex <- update(exp2.selfcon.int.pri_com, .~. + time:sex)
exp2.selfcon.int.sol_com <- update(exp2.selfcon.int.pri_sex, .~. + activity:payoffs)
exp2.selfcon.int.sol_sex <- update(exp2.selfcon.int.sol_com, .~. + activity:sex)
exp2.selfcon.int.com_sex <- update(exp2.selfcon.int.sol_sex, .~. + payoffs:sex)
exp2.selfcon.int.pri_sol_com <- update(exp2.selfcon.int.com_sex, .~. + time:activity:payoffs)
exp2.selfcon.int.pri_sol_sex <- update(exp2.selfcon.int.pri_sol_com, .~. + time:activity:sex)
exp2.selfcon.int.pri_com_sex <- update(exp2.selfcon.int.pri_sol_sex, .~. + time:payoffs:sex)
#include 4-way selfcon.interaction in final model "fm"
exp2.selfcon.int.fm  <- update(exp2.selfcon.int.pri_com_sex, .~. + time:activity:payoffs:sex)

exp2.selfcon.int.2x2x2.sex.res <- anova(exp2.selfcon.int.nm, exp2.selfcon.int.pri, exp2.selfcon.int.sol, exp2.selfcon.int.com, exp2.selfcon.int.sex, exp2.selfcon.int.pri_sol, exp2.selfcon.int.pri_com, exp2.selfcon.int.pri_sex, exp2.selfcon.int.sol_com, exp2.selfcon.int.sol_sex, exp2.selfcon.int.com_sex, exp2.selfcon.int.pri_sol_com, exp2.selfcon.int.pri_sol_sex, exp2.selfcon.int.pri_com_sex, exp2.selfcon.int.fm)
exp2.selfcon.int.2x2x2.sex.res
##model of the 3-way interaction between prime, solitary and sex was significant, so investigate this model further.
summary(exp2.selfcon.int.pri_sol_sex) 
#shows that males increased their interdependence under solitary conditions more compared to females, and compared to collective conditions


#HORIZON HEIGHT-----------------------------------------------------------------------------------
#create z-transformed value of payout, for easier interpretation later
exp2data[,c("z.payout")] <- scale(as.numeric(exp2data[,c("payout")]))

#convert to long data format for repeat measures analysis
exp2data.long.hor <- reshape(exp2data, varying=c("hor_time.1", "hor_time.2"), idvar="participant", direction="long", ids = "participant")
exp2data.long.hor$time <- factor(exp2data.long.hor$time, labels = c("pre-prime", "post-prime"))
names(exp2data.long.hor)[names(exp2data.long.hor) == "hor_time"] <- "horizon"

#null model "nm" for payout analysis not including sex
exp2.hor.nm <- lme(horizon ~1, random = ~1|region_born/participant/time, data=exp2data.long.hor, method="ML", na.action = na.exclude)

#initial analyses
exp2.hor.fm.init <-update(exp2.hor.nm, .~. + payoffs*time + activity*time)
summary(exp2.hor.fm.init)

exp2.hor.con <-update(exp2.hor.nm, .~. + condition)
exp2.hor.pri <-update(exp2.hor.con, .~. + time)
exp2.hor.pay <-update(exp2.hor.pri, .~. + z.payout)
exp2.hor.rob <- update(exp2.hor.pay, .~. + region_born.red)
exp2.hor.pri_con <- update(exp2.hor.rob, .~. + time:condition)
exp2.hor.pri_pay <- update(exp2.hor.pri_con, .~. + time:z.payout)
exp2.hor.con_pay <- update(exp2.hor.pri_pay, .~. + condition:z.payout)
exp2.hor.fm <- update(exp2.hor.con_pay, .~. +condition:time:z.payout)

exp2.hor.res <- anova(exp2.hor.nm, exp2.hor.con, exp2.hor.pri, exp2.hor.pay, exp2.hor.rob, exp2.hor.pri_con, exp2.hor.pri_pay, exp2.hor.con_pay, exp2.hor.fm)
exp2.hor.res
##no sig effects of payment, sig. effect of rob, inspect and include in model below as well.
summary(exp2.hor.rob)
##while region born model is signifcant contributor to model fit, individual coefficients are not sig.

#2x2 contrasts of horizon height, activity and payoffs, use update to add progressively more covariates

exp2.hor.pri <- update(exp2.hor.nm, .~. + time)
exp2.hor.sol <- update(exp2.hor.pri, .~. + activity)
exp2.hor.com <- update(exp2.hor.sol, .~. + payoffs)
exp2.hor.pay <- update(exp2.hor.com, .~. + z.payout)
exp2.hor.rob <- update(exp2.hor.pay, .~. + region_born.red)
#build intereractions between prime, activity payoffs and pay
exp2.hor.pri_sol <- update(exp2.hor.rob, .~. + time:activity)
exp2.hor.pri_com <- update(exp2.hor.pri_sol, .~. + time:payoffs)
exp2.hor.pri_pay <- update(exp2.hor.pri_com, .~. + time:z.payout)
exp2.hor.sol_com <- update(exp2.hor.pri_pay, .~. + activity:payoffs)
exp2.hor.sol_pay <- update(exp2.hor.sol_com, .~. + activity:z.payout)
exp2.hor.com_pay <- update(exp2.hor.sol_pay, .~. + payoffs:z.payout)
exp2.hor.pri_sol_com <- update(exp2.hor.com_pay, .~. + time:activity:payoffs)
exp2.hor.pri_sol_pay <- update(exp2.hor.pri_sol_com, .~. + time:activity:z.payout)
exp2.hor.pri_com_pay <- update(exp2.hor.pri_sol_pay, .~. + time:payoffs:z.payout)
#include 4-way horeraction in final model "fm"
exp2.hor.fm  <- update(exp2.hor.pri_com_pay, .~. + time:activity:payoffs:z.payout)

exp2.hor.2x2x2.pay.res <- anova(exp2.hor.nm, exp2.hor.pri, exp2.hor.sol, exp2.hor.com, exp2.hor.pay, exp2.hor.rob, exp2.hor.pri_sol, exp2.hor.pri_com, exp2.hor.pri_pay, exp2.hor.sol_com, exp2.hor.sol_pay, exp2.hor.com_pay, exp2.hor.pri_sol_com, exp2.hor.pri_sol_pay, exp2.hor.pri_com_pay, exp2.hor.fm)
exp2.hor.2x2x2.pay.res
##no significant models, though final model p=0.05 investigate:

summary(exp2.hor.fm)
#final model is just significant (p=.05), with sig. (p=.02) association between first horizon drawn under solitary absolute conditions, which was higher in those with higher payouts.

#ADDITIONAL OBJECTS------------------------------------

#create z-transformed value of payout
exp2data[,c("z.payout")] <- scale(as.numeric(exp2data[,c("payout")]))

#convert to long data format for repeat measures analysis
exp2data.long.obj <- reshape(exp2data, varying=c("addo_time.1", "addo_time.2"), idvar="participant", direction="long", ids = "participant")
exp2data.long.obj$time <- factor(exp2data.long.obj$time, labels = c("pre-prime", "post-prime"))
names(exp2data.long.obj)[names(exp2data.long.obj) == "addo_time"] <- "add_objects"


#multilevel mixed model of change in additional objects

#null model "nm" for analysis not including sex
exp2.addo.nm <- lme(log(add_objects +1) ~1, random = ~1|participant/time, data=exp2data.long.obj, method="ML", na.action = na.exclude)

#initial analyses
exp2.addo.fm.init <- update(exp2.addo.nm, .~. +  payoffs*time + activity*time)
summary(exp2.addo.fm.init)

#interaction plot of significant interaction
ggplot(exp2data.long.obj, aes(time, log(add_objects +1), linetype = payoffs)) + stat_summary(fun.y = mean, geom = "line", aes(group = payoffs)) + stat_summary(fun.y = mean, geom = "point", aes(shape = payoffs))  + stat_summary(fun.data = mean_cl_boot, geom = "errorbar", width = 0.2) + scale_y_continuous(limits = c(0,4)) + labs(x = "Time", y = "log(number of objects)") + theme(legend.title = element_blank())

#2x2 contrasts of additional objects, activity and payoffs, use update to add progressively more covariates

exp2.addo.pri <- update(exp2.addo.nm, .~. + time)
exp2.addo.sol <- update(exp2.addo.pri, .~. + activity)
exp2.addo.com <- update(exp2.addo.sol, .~. + payoffs)
#build interactions between prime, activity payoffs and sex
exp2.addo.pri_sol <- update(exp2.addo.com, .~. + time:activity)
exp2.addo.pri_com <- update(exp2.addo.pri_sol, .~. + time:payoffs)
exp2.addo.sol_com <- update(exp2.addo.pri_com, .~. + activity:payoffs)

#include 3-way interaction in final model "fm"
exp2.addo.fm <- update(exp2.addo.sol_com, .~. + time:activity:payoffs)

exp2.addo.2x2.res <- anova(exp2.addo.nm, exp2.addo.pri, exp2.addo.sol, exp2.addo.com, exp2.addo.pri_sol, exp2.addo.pri_com, exp2.addo.sol_com, exp2.addo.fm)
exp2.addo.2x2.res
#indicates prime and payoffs interaction. payoffs model alone also was sig. but as it was part of interaction, investigate model pri_com

summary(exp2.addo.pri_com) 
##indicates that participants drew more addional objects following prime of absolute conditions, compared to payoffs conditions.

#null model "nm" for analysis not including sex
exp2.addo.nm <- lme(log(add_objects+1) ~1, random = ~1|region_born/participant/time, data=exp2data.long.obj, method="ML", na.action = na.exclude)

#2x2 contrasts of additional objects, activity and payoffs, use update to add progressively more covariates

exp2.addo.pri <- update(exp2.addo.nm, .~. + time)
exp2.addo.sol <- update(exp2.addo.pri, .~. + activity)
exp2.addo.com <- update(exp2.addo.sol, .~. + payoffs)
exp2.addo.pay <- update(exp2.addo.com, .~. + z.payout)
exp2.addo.rob <- update(exp2.addo.pay, .~. + region_born.red)
#build addoeractions between prime, activity payoffs and pay
exp2.addo.pri_sol <- update(exp2.addo.rob, .~. + time:activity)
exp2.addo.pri_com <- update(exp2.addo.pri_sol, .~. + time:payoffs)
exp2.addo.pri_pay <- update(exp2.addo.pri_com, .~. + time:z.payout)
exp2.addo.sol_com <- update(exp2.addo.pri_pay, .~. + activity:payoffs)
exp2.addo.sol_pay <- update(exp2.addo.sol_com, .~. + activity:z.payout)
exp2.addo.com_pay <- update(exp2.addo.sol_pay, .~. + payoffs:z.payout)
exp2.addo.pri_sol_com <- update(exp2.addo.com_pay, .~. + time:activity:payoffs)
exp2.addo.pri_sol_pay <- update(exp2.addo.pri_sol_com, .~. + time:activity:z.payout)
exp2.addo.pri_com_pay <- update(exp2.addo.pri_sol_pay, .~. + time:payoffs:z.payout)
#include 4-way addoeraction in final model "fm"
exp2.addo.fm  <- update(exp2.addo.pri_com_pay, .~. + time:activity:payoffs:z.payout)

exp2.addo.2x2x2.pay.res <- anova(exp2.addo.nm, exp2.addo.pri, exp2.addo.sol, exp2.addo.com, exp2.addo.pay, exp2.addo.rob, exp2.addo.pri_sol, exp2.addo.pri_com, exp2.addo.pri_pay, exp2.addo.sol_com, exp2.addo.sol_pay, exp2.addo.com_pay, exp2.addo.pri_sol_com, exp2.addo.pri_sol_pay, exp2.addo.pri_com_pay, exp2.addo.fm)
exp2.addo.2x2x2.pay.res
## interactions between prime and activity and competitive and payment are significant, investigate both:
summary(exp2.addo.sol_pay)
##absolute conditions drew more objects following the prime, and payout overall was positively associated with number of objects
summary(exp2.addo.pri_com)
##absolute conditions drew more objects following the prime

##sig associaton between "other" and SE Asian region_born and more objects drawn compared to UK/Irish participants, and prime of relative conditions led to fewer objects drawn.


# CORRELATIONS AND PCA OF EXP 2 MEASURES--------------------------------------

exp2.fit <- exp2data[, c("pt.1_categ", "pt.2_categ", "pt.1_picsize", "pt.2_picsize", "rat_pron_pt.1", "rat_pron_pt.2", "selfcon.ind_time.1", "selfcon.int_time.1", "selfcon.ind_time.2", "selfcon.int_time.2", "hor_time.1", "hor_time.2", "addo_time.1", "addo_time.2")] 

#select only complete cases
exp2.fit <- exp2.fit[complete.cases(exp2.fit),]

par(mfrow=c(2,4))
exp2.mtmm <- mtmm(exp2.fit, list(c("pt.1_categ", "pt.2_categ"), c("pt.1_picsize", "pt.2_picsize"), c("rat_pron_pt.1", "rat_pron_pt.2"), c("selfcon.ind_time.1", "selfcon.ind_time.2"), c("selfcon.int_time.1", "selfcon.int_time.2"), c("hor_time.1", "hor_time.2"), c("addo_time.1", "addo_time.2")), namesDim=c("Categorisation", "PhotoPortrait", "PronouRatio", "IndependentSC", "InterdependSC", "HorizonHeight", "DrawnObjects"))

exp2.mtmm
##Suggests DVs used in this experiment appear to measure distinct dimensions

#correlation values between measures
cor(exp2.fit)

#PCA of all complete cases
exp2.pca <- princomp(exp2.fit, cor=TRUE)
summary(exp2.pca)
loadings(exp2.pca)
par(mfrow=c(1,2))
biplot(exp2.pca)
screeplot(exp2.pca, npcs = min(10, length(exp2.pca$sdev)), type = c("lines"))
##supports 9 distinct components of DVs as point of inflection on scree plot, 7 factors with eigenvalues at or above 1.0


# PLOTS FOR FIGURE 2--------------------------------------------------------

# colorblind pallette
cbPalette <- c("#999999", "#E69F00", "#56B4E9", "#009E73", "#D55E00", "#CC79A7")

# base size variable
bsize <- 9

# plot categorisation
(cat.plot.exp2 <- ggplot(exp2data.long.cat, aes(time, categ, group = activity)) + geom_line(aes(group = participant, colour = activity), alpha = 0.1) + geom_jitter(aes(color = activity), position = position_jitter(width = 0.01, height = 0.01), alpha = 0.1, size = 1) + stat_summary(fun.y = mean, geom = "line", aes(group = activity, color = activity), size = 1.5) + stat_summary(fun.data = mean_cl_boot, geom = "errorbar", width = 0.2, size = 1, aes(color = activity)) + scale_y_continuous(limits = c(-0.01,1.01)) + labs(x = NULL, y = "categorisation (0=analytic, 1=holistic)") + theme_classic(base_size = bsize) + scale_colour_manual(values=cbPalette) + theme(legend.position="none"))

# plot portrait selection
(portrait.plot.exp2 <- ggplot(exp2data.long.por, aes(time, picsize, group = activity)) + geom_line(aes(group = participant, colour = activity), alpha = 0.1) + geom_jitter(aes(color = activity), position = position_jitter(width = 0.01, height = 0.01), alpha = 0.1, size = 1) + stat_summary(fun.y = mean, geom = "line", aes(group = activity, color = activity), size = 1.5) + stat_summary(fun.data = mean_cl_boot, geom = "errorbar", width = 0.2, size = 1, aes(color = activity)) + scale_y_continuous(limits = c(0.99,4.01)) + labs(x = NULL, y = "portraits (1=analytic, 4=holistic)") + theme_classic(base_size = bsize) + scale_colour_manual(values=cbPalette) + theme(legend.position="none"))

# plot pronoun ratio
(pronoun.plot.exp2 <- ggplot(exp2data.long.pro, aes(time, ratpron, group = activity)) + geom_line(aes(group = participant, colour = activity), alpha = 0.1) + geom_jitter(aes(color = activity), position = position_jitter(width = 0.01, height = 0.01), alpha = 0.1, size = 1) + stat_summary(fun.y = mean, geom = "line", aes(group = activity, color = activity), size = 1.5) + stat_summary(fun.data = mean_cl_boot, geom = "errorbar", width = 0.2, size = 1, aes(color = activity)) + scale_y_continuous(limits = c(-0.01,1.01)) + labs(x = NULL, y = "pronouns (0=ind, 1=int)") + theme_classic(base_size = bsize) + scale_colour_manual(values=cbPalette) + theme(legend.position="none"))

# plot independent self-construal
(indSC.plot.exp2 <- ggplot(exp2data.long.ind, aes(time, selfcon.ind, group = activity)) + geom_line(aes(group = participant, colour = activity), alpha = 0.1) + geom_jitter(aes(color = activity), position = position_jitter(width = 0.01, height = 0.01), alpha = 0.1, size = 1) + stat_summary(fun.y = mean, geom = "line", aes(group = activity, color = activity), size = 1.5) + stat_summary(fun.data = mean_cl_boot, geom = "errorbar", width = 0.2, size = 1, aes(color = activity)) + scale_y_continuous(limits = c(-0.01,1.01)) + labs(x = NULL, y = "independent self-construal") + theme_classic(base_size = bsize) + scale_colour_manual(values=cbPalette) + theme(legend.position="none"))

# plot interdependent self-construal
(intSC.plot.exp2 <- ggplot(exp2data.long.int, aes(time, selfcon.int, group = activity)) + geom_line(aes(group = participant, colour = activity), alpha = 0.1) + geom_jitter(aes(color = activity), position = position_jitter(width = 0.01, height = 0.01), alpha = 0.1, size = 1) + stat_summary(fun.y = mean, geom = "line", aes(group = activity, color = activity), size = 1.5) + stat_summary(fun.data = mean_cl_boot, geom = "errorbar", width = 0.2, size = 1, aes(color = activity)) + scale_y_continuous(limits = c(-0.01,1.01)) + labs(x = NULL, y = "interdependent self-construal") + theme_classic(base_size = bsize) + scale_colour_manual(values=cbPalette) + theme(legend.position="none"))

# plot horizon height
(horizon.plot.exp2 <- ggplot(exp2data.long.hor, aes(time, horizon, group = activity)) + geom_line(aes(group = participant, colour = activity), alpha = 0.1) + geom_jitter(aes(color = activity), position = position_jitter(width = 0.01, height = 0.01), alpha = 0.1, size = 1) + stat_summary(fun.y = mean, geom = "line", aes(group = activity, color = activity), size = 1.5) + stat_summary(fun.data = mean_cl_boot, geom = "errorbar", width = 0.2, size = 1, aes(color = activity)) + scale_y_continuous(limits = c(-0.01,1.01)) + labs(x = NULL, y = "horizon height (0=analytic, 1=holistic)") + theme_classic(base_size = bsize) + scale_colour_manual(values=cbPalette) + theme(legend.position="none"))

# plot additional objects
(objects.plot.exp2 <- ggplot(exp2data.long.obj, aes(time, add_objects, group = activity)) + geom_line(aes(group = participant, colour = activity), alpha = 0.1) + geom_jitter(aes(color = activity), position = position_jitter(width = 0.01, height = 0.01), alpha = 0.1, size = 1) + stat_summary(fun.y = mean, geom = "line", aes(group = activity, color = activity), size = 1.5) + stat_summary(fun.data = mean_cl_boot, geom = "errorbar", width = 0.2, size = 1, aes(color = activity)) + scale_y_continuous(limits = c(-1,90)) + labs(x = NULL, y = "additional objects (more=holistic)") + theme_classic(base_size = bsize) + scale_colour_manual(values=cbPalette) + theme(legend.position="none"))

# add just the legend to the 8th cell
(legend.plot.exp2 <- ggplot(exp2data.long.cat, aes(time, categ, group = activity)) + stat_summary(fun.y = mean, geom = "line", aes(group = activity, color = activity), size = 1.5) + scale_y_continuous(limits = c(-0.05,1)) + labs(x = NULL, y = NULL) + theme_classic(base_size = bsize *1.8) + scale_colour_manual(values=cbPalette) + theme(legend.position=c(0.5,0.6)) + theme(axis.text = element_blank(), axis.ticks = element_blank(), axis.line = element_blank()))

# generate multi-faceted figure 2 using multiplot
multiplot(cat.plot.exp2, objects.plot.exp2, indSC.plot.exp2, portrait.plot.exp2, pronoun.plot.exp2, intSC.plot.exp2, horizon.plot.exp2, legend.plot.exp2, cols = 3)

# save plot as figure2.png
png(file = "figure2.png", width = 13.5, height = 18, units = "cm", res = 600)
multiplot(cat.plot.exp2, objects.plot.exp2, indSC.plot.exp2, portrait.plot.exp2, pronoun.plot.exp2, intSC.plot.exp2, horizon.plot.exp2, legend.plot.exp2, cols = 3)
dev.off()

# PLOTS FOR FIGURE S1--------------------------------------------------------

# colorblind pallette
cbPalette <- c("#999999", "#E69F00", "#56B4E9", "#009E73", "#D55E00", "#CC79A7")

# base size variable
bsize <- 9

# plot categorisation
(cat.plot.exp2.payoffs <- ggplot(exp2data.long.cat, aes(time, categ, group = payoffs)) + geom_line(aes(group = participant, colour = payoffs), alpha = 0.1) + geom_jitter(aes(color = payoffs), position = position_jitter(width = 0.01, height = 0.01), alpha = 0.1, size = 1) + stat_summary(fun.y = mean, geom = "line", aes(group = payoffs, color = payoffs), size = 1.5) + stat_summary(fun.data = mean_cl_boot, geom = "errorbar", width = 0.2, size = 1, aes(color = payoffs)) + scale_y_continuous(limits = c(-0.01,1.01)) + labs(x = NULL, y = "categorisation (0=analytic, 1=holistic)") + theme_classic(base_size = bsize) + scale_colour_manual(values=cbPalette) + theme(legend.position="none"))

# plot portrait selection
(portrait.plot.exp2.payoffs <- ggplot(exp2data.long.por, aes(time, picsize, group = payoffs)) + geom_line(aes(group = participant, colour = payoffs), alpha = 0.1) + geom_jitter(aes(color = payoffs), position = position_jitter(width = 0.01, height = 0.01), alpha = 0.1, size = 1) + stat_summary(fun.y = mean, geom = "line", aes(group = payoffs, color = payoffs), size = 1.5) + stat_summary(fun.data = mean_cl_boot, geom = "errorbar", width = 0.2, size = 1, aes(color = payoffs)) + scale_y_continuous(limits = c(0.99,4.01)) + labs(x = NULL, y = "portraits (1=analytic, 4=holistic)") + theme_classic(base_size = bsize) + scale_colour_manual(values=cbPalette) + theme(legend.position="none"))

# plot pronoun ratio
(pronoun.plot.exp2.payoffs <- ggplot(exp2data.long.pro, aes(time, ratpron, group = payoffs)) + geom_line(aes(group = participant, colour = payoffs), alpha = 0.1) + geom_jitter(aes(color = payoffs), position = position_jitter(width = 0.01, height = 0.01), alpha = 0.1, size = 1) + stat_summary(fun.y = mean, geom = "line", aes(group = payoffs, color = payoffs), size = 1.5) + stat_summary(fun.data = mean_cl_boot, geom = "errorbar", width = 0.2, size = 1, aes(color = payoffs)) + scale_y_continuous(limits = c(-0.01,1.01)) + labs(x = NULL, y = "pronouns (0=ind, 1=int)") + theme_classic(base_size = bsize) + scale_colour_manual(values=cbPalette) + theme(legend.position="none"))

# plot independent self-construal
(indSC.plot.exp2.payoffs <- ggplot(exp2data.long.ind, aes(time, selfcon.ind, group = payoffs)) + geom_line(aes(group = participant, colour = payoffs), alpha = 0.1) + geom_jitter(aes(color = payoffs), position = position_jitter(width = 0.01, height = 0.01), alpha = 0.1, size = 1) + stat_summary(fun.y = mean, geom = "line", aes(group = payoffs, color = payoffs), size = 1.5) + stat_summary(fun.data = mean_cl_boot, geom = "errorbar", width = 0.2, size = 1, aes(color = payoffs)) + scale_y_continuous(limits = c(-0.01,1.01)) + labs(x = NULL, y = "independent self-construal") + theme_classic(base_size = bsize) + scale_colour_manual(values=cbPalette) + theme(legend.position="none"))

# plot interdependent self-construal
(intSC.plot.exp2.payoffs <- ggplot(exp2data.long.int, aes(time, selfcon.int, group = payoffs)) + geom_line(aes(group = participant, colour = payoffs), alpha = 0.1) + geom_jitter(aes(color = payoffs), position = position_jitter(width = 0.01, height = 0.01), alpha = 0.1, size = 1) + stat_summary(fun.y = mean, geom = "line", aes(group = payoffs, color = payoffs), size = 1.5) + stat_summary(fun.data = mean_cl_boot, geom = "errorbar", width = 0.2, size = 1, aes(color = payoffs)) + scale_y_continuous(limits = c(-0.01,1.01)) + labs(x = NULL, y = "interdependent self-construal") + theme_classic(base_size = bsize) + scale_colour_manual(values=cbPalette) + theme(legend.position="none"))

# plot horizon height
(horizon.plot.exp2.payoffs <- ggplot(exp2data.long.hor, aes(time, horizon, group = payoffs)) + geom_line(aes(group = participant, colour = payoffs), alpha = 0.1) + geom_jitter(aes(color = payoffs), position = position_jitter(width = 0.01, height = 0.01), alpha = 0.1, size = 1) + stat_summary(fun.y = mean, geom = "line", aes(group = payoffs, color = payoffs), size = 1.5) + stat_summary(fun.data = mean_cl_boot, geom = "errorbar", width = 0.2, size = 1, aes(color = payoffs)) + scale_y_continuous(limits = c(-0.01,1.01)) + labs(x = NULL, y = "horizon height (0=analytic, 1=holistic)") + theme_classic(base_size = bsize) + scale_colour_manual(values=cbPalette) + theme(legend.position="none"))

# plot additional objects
(objects.plot.exp2.payoffs <- ggplot(exp2data.long.obj, aes(time, add_objects, group = payoffs)) + geom_line(aes(group = participant, colour = payoffs), alpha = 0.1) + geom_jitter(aes(color = payoffs), position = position_jitter(width = 0.01, height = 0.01), alpha = 0.1, size = 1) + stat_summary(fun.y = mean, geom = "line", aes(group = payoffs, color = payoffs), size = 1.5) + stat_summary(fun.data = mean_cl_boot, geom = "errorbar", width = 0.2, size = 1, aes(color = payoffs)) + scale_y_continuous(limits = c(-1,90)) + labs(x = NULL, y = "additional objects (more=holistic)") + theme_classic(base_size = bsize) + scale_colour_manual(values=cbPalette) + theme(legend.position="none"))

# add just the legend to the 8th cell
(legend.plot.exp2.payoffs <- ggplot(exp2data.long.cat, aes(time, categ, group = payoffs)) + stat_summary(fun.y = mean, geom = "line", aes(group = payoffs, color = payoffs), size = 1.5) + scale_y_continuous(limits = c(-0.05,1)) + labs(x = NULL, y = NULL) + theme_classic(base_size = bsize *1.8) + scale_colour_manual(values=cbPalette) + theme(legend.position=c(0.5,0.6)) + theme(axis.text = element_blank(), axis.ticks = element_blank(), axis.line = element_blank()))

# generate multi-faceted figure S1 using multiplot
multiplot(cat.plot.exp2.payoffs, objects.plot.exp2.payoffs, indSC.plot.exp2.payoffs, portrait.plot.exp2.payoffs, pronoun.plot.exp2.payoffs, intSC.plot.exp2.payoffs, horizon.plot.exp2.payoffs, legend.plot.exp2.payoffs, cols = 3)

# save plot as figureS1.png
png(file = "figureS1.png", width = 13.5, height = 18, units = "cm", res = 600)
multiplot(cat.plot.exp2.payoffs, objects.plot.exp2.payoffs, indSC.plot.exp2.payoffs, portrait.plot.exp2.payoffs, pronoun.plot.exp2.payoffs, intSC.plot.exp2.payoffs, horizon.plot.exp2.payoffs, legend.plot.exp2.payoffs, cols = 3)
dev.off()
